# Supplementary material for: Ppn2 Polyphosphatase Improves the Ability of S. cerevisiae to Grow in Mild Alkaline Medium
Source: J Fungi (Basel). 2024 Nov 16;10(11):797. doi: 10.3390/jof10110797 (PMC11595888; doi:10.3390/jof10110797)
Supplement: Supplementary file 1 [file jof-10-00797-s001.zip]

Archive with 3 entries (3 files):
- Supplementary Figures_ver2.pdf
- Table S1.xlsx
- Table S2.xlsx
