# Supplementary material for: Ppn2 Polyphosphatase Improves the Ability of S. cerevisiae to Grow in Mild Alkaline Medium
Source: J Fungi (Basel). 2024 Nov 16;10(11):797. doi: 10.3390/jof10110797 (PMC11595888; doi:10.3390/jof10110797)
Supplement: Supplementary file 1 [file jof-10-00797-s001.zip › Table S1.xlsx]

## Sheet: Description
Table 1. Gene counts
gene	gene ID
name	gene name
biotype	gene type
description	description
PPN2_KOH_r1	CRN/PPN2 strain, YPD +20mMKOH, replica 1
PPN2_KOH_r1	CRN/PPN2 strain, YPD +20mMKOH, replica 2
PPN2_YPD_r1	CRN/PPN2 strain, YPD, replica 1
PPN2_YPD_r2	CRN/PPN2 strain, YPD, replica 2
CRN_KOH_r1	CRN strain, YPD +20mMKOH, replica 1
CRN_KOH_r2	CRN strain, YPD +20mMKOH, replica 2
CRN_YPD_r1	CRN strain, YPD, replica 1
CRN_YPD_r2	CRN strain, YPD, replica 2
Table 2. Corrected gene counts (after CombatSeq)
gene	gene ID
name	gene name
biotype	gene type
description	description
PPN2_KOH_r1	CRN/PPN2 strain, YPD +20mMKOH, replica 1
PPN2_KOH_r1	CRN/PPN2 strain, YPD +20mMKOH, replica 2
PPN2_YPD_r1	CRN/PPN2 strain, YPD, replica 1
PPN2_YPD_r2	CRN/PPN2 strain, YPD, replica 2
CRN_KOH_r1	CRN strain, YPD +20mMKOH, replica 1
CRN_KOH_r2	CRN strain, YPD +20mMKOH, replica 2
CRN_YPD_r1	CRN strain, YPD, replica 1
CRN_YPD_r2	CRN strain, YPD, replica 2
Table 3. Differential expression
gene	gene ID
name	gene name
biotype	gene type
description	description
CRN_KOH_vs_YPD_logFC	CRN, YPD+20mM KOH vs YPD, log2 Fold Change
CRN_KOH_vs_YPD_FDR	CRN, YPD+20mM KOH vs YPD, adjusted P-value
PPN2_KOH_vs_YPD_logFC	CRN/PPN2, YPD+20mM KOH vs YPD, log2 Fold Change
PPN2_KOH_vs_YPD_FDR	CRN/PPN2, YPD+20mM KOH vs YPD, adjusted P-value
PPN2_vs_CRN_YPD_logFC	CRN/PPN2 vs CRN, both cultivated in YPD, log2 Fold Change
PPN2_vs_CRN_YPD_FDR	CRN/PPN2 vs CRN, both cultivated in YPD, adjusted P-value
PPN2_vs_CRN_KOH_logFC	CRN/PPN2 vs CRN, both cultivated in YPD+20mM KOH, log2 Fold Change
PPN2_vs_CRN_KOH_FDR	CRN/PPN2 vs CRN, both cultivated in YPD+20mM KOH, adjusted P-value
Table 5-9. Signicantly enriched GO terms: GOBP, biological process or GOCC, cellular compartment (FDR <0.05)
PPN2vsCRN_YPD	CRN/PPN2 vs CRN, both cultivated in YPD
KOH_CRN	CRN, YPD+20mM KOH vs YPD
KOH_PPN2	CRN/PPN2, YPD+20mM KOH vs YPD
GO_name	GO term name
GO_ID	GO term ID
pval	P-value
padj	adjusted P-value
NES	normalized enrichment score
size	size of the term
leadingEdge	leading edge genes that drive the enrichment

## Sheet: 1. Raw_counts
gene	name	biotype	description	PPN2_KOH_r1	PPN2_KOH_r1	PPN2_YPD_r1	PPN2_YPD_r2	CRN_KOH_r1	CRN_KOH_r2	CRN_YPD_r1	CRN_YPD_r2
YDL246C	SOR2	protein_coding	Sorbitol dehydrogenase; protein sequence is 99% identical to the Sor1p sorbitol dehydrogenase [Source:SGD;Acc:S000002405]	0	0	0	0	0	1	0	0
YDL243C	AAD4	protein_coding	Putative aryl-alcohol dehydrogenase; involved in oxidative stress response; similar to P. chrysosporium aryl-alcohol dehydrogenase; expression induced in cells treated with the mycotoxin patulin; members of the AAD gene family comprise three pairs (AAD3 AAD15, AAD6/AAD16 AAD4, AAD10 AAD14) whose two genes are more related to one another than to other members of the family [Source:SGD;Acc:S0000024…	49	31	79	64	51	54	54	49
YDR387C	CIN10	protein_coding	Putative transporter; member of the sugar porter family; non-essential gene; overexpression results in elevated colony sectoring, an indicator of chromosomal instability [Source:SGD;Acc:S000002795]	62	29	198	246	129	167	209	221
YDL094C		protein_coding	Dubious open reading frame; unlikely to encode a functional protein, based on available experimental and comparative sequence data; partially overlaps verfied gene PMT5/YDL093W; YDL094C is not essential [Source:SGD;Acc:S000002252]	7	1	5	7	2	1	3	4
YDR438W	THI74	protein_coding	Mitochondrial transporter repressible by thiamine; THI74 has a paralog, YML018C, that arose from the whole genome duplication; shows sequence homology to human gene SLC35F3, a thiamine transporter implicated in hypertension [Source:SGD;Acc:S000002846]	58	43	129	134	105	109	110	108
YDR523C	SPS1	protein_coding	Putative protein serine/threonine kinase; localizes to the nucleus and cytoplasm; required for efficient spore packaging, prospore membrane development and closure and localization of enzymes involved in spore wall synthesis; interacts with and required for Ssp1p phosphorylation and turnover; member of the GCKIII subfamily of STE20 kinases; multiply phosphorylated on S/T residues; interacts with …	68	30	32	37	35	28	21	24
YDR542W	PAU10	protein_coding	Protein of unknown function; SWAT-GFP fusion protein localizes to the endoplasmic reticulum and vacuole, while mCherry fusion localizes to the vacuole; member of the seripauperin multigene family encoded mainly in subtelomeric regions [Source:SGD;Acc:S000002950]	0	0	0	0	1	0	0	0
YDR492W	IZH1	protein_coding	Membrane protein involved in zinc ion homeostasis; member of the four-protein IZH family; transcription is regulated directly by Zap1p, expression induced by zinc deficiency and fatty acids; deletion increases sensitivity to elevated zinc; IZH1 has a paralog, IZH4, that arose from the whole genome duplication [Source:SGD;Acc:S000002900]	111	58	315	423	197	253	233	295
YDR018C		protein_coding	Probable membrane protein with three predicted transmembrane domains; similar to C. elegans F55A11.5 and maize 1-acyl-glycerol-3-phosphate acyltransferase; YDR018C has a paralog, CST26, that arose from the whole genome duplication [Source:SGD;Acc:S000002425]	39	19	25	25	13	13	12	13
YDL189W	RBS1	protein_coding	Protein involved in assembly of the RNA polymerase III (Pol III) complex; high copy suppressor of Pol III assembly mutation and psk1 psk2 mutations that confer temperature-sensitivity for galactose utilization; physically interacts with Pol III; proposed to bind single-stranded nucleic acids via its R3H domain [Source:SGD;Acc:S000002348]	91	57	358	349	249	404	286	312
YDR508C	GNP1	protein_coding	High-affinity glutamine permease; also transports Leu, Ser, Thr, Cys, Met and Asn; expression is fully dependent on Grr1p and modulated by the Ssy1p-Ptr3p-Ssy5p (SPS) sensor of extracellular amino acids; GNP1 has a paralog, AGP1, that arose from the whole genome duplication [Source:SGD;Acc:S000002916]	260	139	1138	1389	772	1013	1062	1413
YDR462W	MRPL28	protein_coding	Mitochondrial ribosomal protein of the large subunit; protein abundance increases in response to DNA replication stress [Source:SGD;Acc:S000002870]	34	27	253	214	144	171	154	206
YDR175C	RSM24	protein_coding	Mitochondrial ribosomal protein of the small subunit [Source:SGD;Acc:S000002582]	139	46	617	637	370	450	480	549
YDR186C	SND1	protein_coding	Protein involved in SRP-independent targeting of substrates to the ER; component of an alternative ER targeting pathway that has partial functional redundancy with the GET pathway; preference for substrates with downstream transmembrane domains; interacts with Env10p/Snd2p and Pho88p/Snd3p; can compensate for loss of SRP; may interact with ribosomes, based on co-purification experiments; GFP-fusi…	114	73	429	506	258	319	390	385
YDR150W	NUM1	protein_coding	Protein required for nuclear migration; component of the mitochondria-ER-cortex-ancor (MECA); required for the association of mitochondria with the cell cortex and for accurate distribution of mitochondrial network; interacts with Mdm36p to link the ER and mitochondria at the cortex; localizes to the mother cell cortex and the bud tip; may mediate interactions of dynein and cytoplasmic microtubul…	191	130	657	785	442	583	512	525
YDR243C	PRP28	protein_coding	RNA binding protein; involved in RNA isomerization at the 5' splice site and for exchange of U6 for U1 snRNA at the 5' splice site; similar to the RNA helicases of the DEAD-box family [Source:SGD;Acc:S000002651]	61	25	184	190	164	170	150	135
YDL182W	LYS20	protein_coding	Homocitrate synthase isozyme and functions in DNA repair; catalyzes the condensation of acetyl-CoA and alpha-ketoglutarate to form homocitrate, which is the first step in the lysine biosynthesis pathway; LYS20 has a paralog, LYS21, that arose from the whole genome duplication [Source:SGD;Acc:S000002341]	78	55	496	615	425	586	561	764
YDR362C	TFC6	protein_coding	Subunit of RNA polymerase III transcription initiation factor complex; one of six subunits of RNA polymerase III transcription initiation factor complex (TFIIIC); part of TFIIIC TauB domain that binds BoxB promoter sites of tRNA and other genes; cooperates with Tfc3p in DNA binding; human homolog is TFIIIC-110 [Source:SGD;Acc:S000002770]	54	51	384	313	276	277	323	269
YDR232W	HEM1	protein_coding	5-aminolevulinate synthase; catalyzes the first step in the heme biosynthetic pathway; an N-terminal signal sequence is required for localization to the mitochondrial matrix; expression is regulated by Hap2p-Hap3p; has a pyridoxal phosphate cofactor whose insertion is mediated by Mcx1p [Source:SGD;Acc:S000002640]	102	41	321	438	282	442	335	446
YDR158W	HOM2	protein_coding	Aspartic beta semi-aldehyde dehydrogenase; catalyzes the second step in the common pathway for methionine and threonine biosynthesis; expression regulated by Gcn4p and the general control of amino acid synthesis [Source:SGD;Acc:S000002565]	464	305	3785	4739	2300	2930	4439	5086
YDR439W	LRS4	protein_coding	Nucleolar protein that forms a complex with Csm1p; and then Mam1p at kinetochores during meiosis I to mediate accurate homolog segregation; required for condensin recruitment to the replication fork barrier site and rDNA repeat segregation [Source:SGD;Acc:S000002847]	24	15	124	155	126	154	141	144
YDL206W		protein_coding	Putative protein of unknown function; YDL206W is not an essential protein [Source:SGD;Acc:S000002365]	71	63	235	229	187	195	228	219
YDR125C	ECM18	protein_coding	Protein of unknown function; ECM18 has a paralog, ICT1, that arose from the whole genome duplication [Source:SGD;Acc:S000002532]	28	26	76	82	31	50	67	51
YDR338C		protein_coding	Putative protein of unknown function; member of the multi-drug and toxin extrusion (MATE) family of the multidrug/oligosaccharidyl-lipid/polysaccharide (MOP) exporter superfamily [Source:SGD;Acc:S000002746]	56	45	213	229	163	175	199	232
YDR526C		protein_coding	Dubious open reading frame; unlikely to encode a functional protein, based on available experimental and comparative sequence data [Source:SGD;Acc:S000002934]	1	0	3	2	2	8	5	2
YDR533C	HSP31	protein_coding	Methylglyoxalase that converts methylglyoxal to D-lactate; involved in oxidative stress resistance, diauxic shift, and stationary phase survival; has similarity to E. coli Hsp31 and C. albicans Glx3p; member of the DJ-1/ThiJ/PfpI superfamily, which includes human DJ-1 involved in Parkinson's disease and cancer; exists as a dimer and contains a putative metal-binding site; protein abundance increa…	207	142	500	472	102	131	258	326
YDR272W	GLO2	protein_coding	Cytoplasmic glyoxalase II; catalyzes the hydrolysis of S-D-lactoylglutathione into glutathione and D-lactate; GLO2 has a paralog, GLO4, that arose from the whole genome duplication [Source:SGD;Acc:S000002680]	456	145	1079	788	570	632	753	651
YDR197W	CBS2	protein_coding	Mitochondrial translational activator of the COB mRNA; interacts with translating ribosomes, acts on the COB mRNA 5'-untranslated leader [Source:SGD;Acc:S000002605]	72	40	308	303	196	175	246	248
YDR512C	EMI1	protein_coding	Non-essential protein of unknown function; required for transcriptional induction of the early meiotic-specific transcription factor IME1, also required for sporulation; contains twin cysteine-x9-cysteine motifs; deletion affects mitochondrial morphology [Source:SGD;Acc:S000002920]	264	114	358	313	210	231	281	267
YDR489W	SLD5	protein_coding	Subunit of the GINS complex (Sld5p, Psf1p, Psf2p, Psf3p); complex is localized to DNA replication origins and implicated in assembly of the DNA replication machinery [Source:SGD;Acc:S000002897]	28	11	76	85	57	94	66	85
YDR299W	BFR2	protein_coding	Component of the SSU and 90S preribosomes; involved in pre-18S rRNA processing; binds to U3 snoRNA and Mpp10p; multicopy suppressor of sensitivity to Brefeldin A; expression is induced during lag phase and also by cold shock [Source:SGD;Acc:S000002707]	401	168	741	675	695	786	658	514
YDL015C	TSC13	protein_coding	Enoyl reductase; catalyzes last step in each cycle of very long chain fatty acid elongation; localizes to ER, highly enriched in a structure marking nuclear-vacuolar junctions; coimmunoprecipitates with elongases Elo2p and Elo3p; protein increases in abundance and relative distribution to ER foci increases upon DNA replication stress; human homolog TECR implicated in nonsyndromic mental retardati…	407	190	1544	1612	1308	1403	1431	1466
YDR304C	CPR5	protein_coding	Peptidyl-prolyl cis-trans isomerase (cyclophilin) of the ER; catalyzes the cis-trans isomerization of peptide bonds N-terminal to proline residues; transcriptionally induced in response to unfolded proteins in the ER; CPR5 has a paralog, CPR2, that arose from the whole genome duplication [Source:SGD;Acc:S000002712]	601	260	1371	1468	778	996	1070	1327
YDR271C		protein_coding	Dubious open reading frame; unlikely to encode a functional protein, based on available experimental and comparative sequence data; partially overlaps the verified ORF CCC2/YDR270W [Source:SGD;Acc:S000002679]	0	0	1	0	1	1	2	2
YDL181W	INH1	protein_coding	Protein that inhibits ATP hydrolysis by the F1F0-ATP synthase; inhibitory function is enhanced by stabilizing proteins Stf1p and Stf2p; has a calmodulin-binding motif and binds calmodulin in vitro; INH1 has a paralog, STF1, that arose from the whole genome duplication [Source:SGD;Acc:S000002340]	17	9	82	76	32	23	50	59
YDR367W	KEI1	protein_coding	Component of inositol phosphorylceramide (IPC) synthase; forms a complex with Aur1p and regulates its activity; required for IPC synthase complex localization to the Golgi; post-translationally processed by Kex2p; KEI1 is an essential gene [Source:SGD;Acc:S000002775]	136	80	438	538	426	515	498	546
YDR085C	AFR1	protein_coding	Protein required for pheromone-induced projection (shmoo) formation; regulates septin architecture during mating; has an RVXF motif that mediates targeting of Glc7p to mating projections; interacts with Cdc12p; AFR1 has a paralog, YER158C, that arose from the whole genome duplication [Source:SGD;Acc:S000002492]	171	101	213	280	170	191	189	219
YDL097C	RPN6	protein_coding	Essential, non-ATPase regulatory subunit of the 26S proteasome lid; required for the assembly and activity of the 26S proteasome; the human homolog (S9 protein) partially rescues Rpn6p depletion; protein abundance increases in response to DNA replication stress [Source:SGD;Acc:S000002255]	484	297	1527	1834	1113	1445	1076	1098
YDL139C	SCM3	protein_coding	Nonhistone component of centromeric chromatin; binds to histone H3 variant, Cse4p, and recruits it to centromeres; involved in the assembly and maintenance of Cse4-H4 at centromeres; required for kinetochore assembly and G2/M progression; may protect Cse4p from ubiquitination; homolog of mammalian HJURP [Source:SGD;Acc:S000002298]	50	16	55	52	40	65	33	34
YDR200C	VPS64	protein_coding	Protein required for cytoplasm to vacuole targeting of proteins; forms a complex with Far3p and Far7p to Far11p involved in recovery from pheromone-induced cell cycle arrest; mutant has increased aneuploidy tolerance; VPS64 has a paralog, FAR10, that arose from the whole genome duplication [Source:SGD;Acc:S000002608]	154	79	410	376	311	337	352	294
YDR191W	HST4	protein_coding	NAD( )-dependent protein deacetylase; deacetylation targets are primarily mitochondrial proteins; involved along with Hst3p in silencing at telomeres, cell cycle progression, radiation resistance, genomic stability and short-chain fatty acid metabolism; accumulates in mitochondria in response to biotin starvation and may link biotin metabolism with energy homeostasis; member of the Sir2 family an…	18	7	98	105	69	83	84	78
YDR451C	YHP1	protein_coding	Homeobox transcriptional repressor; binds Mcm1p and early cell cycle box (ECB) elements of cell cycle regulated genes, thereby restricting ECB-mediated transcription to the M/G1 interval; YHP1 has a paralog, YOX1, that arose from the whole genome duplication [Source:SGD;Acc:S000002859]	53	23	320	329	135	155	305	295
YDR469W	SDC1	protein_coding	Subunit of the COMPASS (Set1C) complex; COMPASS methylates lysine 4 of histone H3 and is required in chromatin silencing at telomeres; contains a Dpy-30 domain that mediates interaction with Bre2p; similar to C. elegans and human DPY-30 [Source:SGD;Acc:S000002877]	260	109	374	325	320	365	358	283
YDR470C	UGO1	protein_coding	Outer membrane component of the mitochondrial fusion machinery; binds to Fzo1p and Mgm1p to link these two GTPases during mitochondrial fusion; involved in fusion of both the outer and inner membranes; facilitates dimerization of Fzo1p during fusion; import into the outer membrane is mediated by Tom70p and Mim1p; has similarity to carrier proteins but likely not a transporter; similar to human SL…	48	19	186	253	189	180	206	229
YDR105C	TMS1	protein_coding	Vacuolar membrane protein of unknown function; is conserved in mammals; predicted to contain eleven transmembrane helices; interacts with Pdr5p, a protein involved in multidrug resistance [Source:SGD;Acc:S000002512]	101	71	461	396	215	261	311	338
YDR483W	KRE2	protein_coding	Alpha1,2-mannosyltransferase of the Golgi; involved in protein mannosylation; KRE2 has a paralog, KTR6, that arose from the whole genome duplication [Source:SGD;Acc:S000002891]	506	329	1711	2117	1464	1783	1804	2059
YDL123W	SNA4	protein_coding	Protein of unknown function; localized to the vacuolar outer membrane; predicted to be palmitoylated [Source:SGD;Acc:S000002281]	21	22	52	66	42	60	55	89
YDL199C		protein_coding	Putative transporter; member of the sugar porter family [Source:SGD;Acc:S000002358]	36	20	58	80	29	34	51	55
YDR505C	PSP1	protein_coding	Asn and gln rich protein of unknown function; high-copy suppressor of POL1 (DNA polymerase alpha) and partial suppressor of CDC2 (polymerase delta) and CDC6 (pre-RC loading factor) mutations; overexpression results in growth inhibition; PSP1 has a paralog, YLR177W, that arose from the whole genome duplication [Source:SGD;Acc:S000002913]	134	92	525	554	467	472	585	468
YDL045W-A	MRP10	protein_coding	Mitochondrial ribosomal protein of the small subunit; contains twin cysteine-x9-cysteine motifs; oxidized by Mia40p during import into mitochondria [Source:SGD;Acc:S000006430]	95	21	343	324	182	245	238	250
YDL045C	FAD1	protein_coding	Flavin adenine dinucleotide (FAD) synthetase; performs the second step in synthesis of FAD from riboflavin; mutation is functionally complemented by human FLAD1 [Source:SGD;Acc:S000002203]	112	70	231	243	217	198	189	203
YDR361C	BCP1	protein_coding	Essential protein involved in nuclear export of Mss4p; Mss4p is a lipid kinase that generates phosphatidylinositol 4,5-biphosphate and plays a role in actin cytoskeleton organization and vesicular transport [Source:SGD;Acc:S000002769]	208	54	527	497	559	588	422	432
YDR406W-A		protein_coding	Dubious open reading frame unlikely to encode a functional protein; identified by fungal homology and RT-PCR [Source:SGD;Acc:S000028543]	2	3	6	10	0	2	2	2
YDR199W		protein_coding	Dubious open reading frame; unlikely to encode a functional protein, based on available experimental and comparative sequence data; partially overlaps the verified gene VPS64/YDR200C; computationally predicted to have thiol-disulfide oxidoreductase activity [Source:SGD;Acc:S000002607]	3	0	0	4	1	1	2	3
YDR266C	HEL2	protein_coding	RING finger ubiquitin ligase (E3); involved in ubiquitination and degradation of excess histones; interacts with Ubc4p and Rad53p; null mutant sensitive to hydroxyurea (HU); green fluorescent protein (GFP)-fusion protein localizes to the cytoplasm; computational analysis suggests a role as a transcription factor [Source:SGD;Acc:S000002674]	107	66	390	488	372	471	457	444
YDL242W		protein_coding	Putative protein of unknown function; conserved across S. cerevisiae strains [Source:SGD;Acc:S000002401]	0	0	1	0	0	0	1	0
YDR002W	YRB1	protein_coding	Ran GTPase binding protein; involved in nuclear protein import and RNA export, ubiquitin-mediated protein degradation during the cell cycle; shuttles between the nucleus and cytoplasm; is essential; homolog of human RanBP1 [Source:SGD;Acc:S000002409]	3085	991	4878	3668	4143	4735	3896	3312
YDR214W	AHA1	protein_coding	Co-chaperone that binds Hsp82p and activates its ATPase activity; plays a role in determining prion variants; similar to Hch1p; expression is regulated by stresses such as heat shock; protein abundance increases in response to DNA replication stress [Source:SGD;Acc:S000002622]	189	94	641	821	581	926	504	634
YDR130C	FIN1	protein_coding	Spindle pole body-related intermediate filament protein; forms cell cycle-specific filaments between spindle pole bodies in dividing cells; localizes to poles and microtubules of spindle during anaphase and contributes to spindle stability; involved in Glc7p localization and regulation; relative distribution to the nucleus increases upon DNA replication stress [Source:SGD;Acc:S000002537]	57	19	214	182	101	132	175	154
YDL176W		protein_coding	Protein of unknown function; predicted by computational methods to be involved in fructose-1,6-bisphosphatase (Fbp1p) degradation; interacts with components of the GID complex; YDL176W is not an essential gene [Source:SGD;Acc:S000002335]	91	36	220	239	196	236	242	246
YDR358W	GGA1	protein_coding	Golgi-localized protein with homology to gamma-adaptin; interacts with and regulates Arf1p and Arf2p in a GTP-dependent manner in order to facilitate traffic through the late Golgi; GGA1 has a paralog, GGA2, that arose from the whole genome duplication [Source:SGD;Acc:S000002766]	93	64	410	452	188	207	304	334
YDR544C		protein_coding	Dubious open reading frame; unlikely to encode a functional protein, based on available experimental and comparative sequence data [Source:SGD;Acc:S000002952]	0	0	0	0	0	0	0	0
YDR460W	TFB3	protein_coding	Subunit of TFIIH and nucleotide excision repair factor 3 complexes; involved in transcription initiation, required for nucleotide excision repair; ring finger protein similar to mammalian CAK and TFIIH subunit [Source:SGD;Acc:S000002868]	87	31	261	226	187	247	202	205
snR84		snoRNA	H/ACA box small nucleolar RNA (snoRNA); guides pseudouridylation of large subunit (LSU) rRNA at position U2266; overexpression confers resistance to baking-associated stress [Source:SGD;Acc:S000028466]	61	26	111	79	100	116	91	69
YDR034W-B		protein_coding	Predicted tail-anchored plasma membrane protein; contains conserved CYSTM module; related proteins in other organisms may be involved in response to stress; N- and C-terminal fusion proteins localize to the cell periphery; YDR034W-B has a paralog, YBR056W-A, that arose from the whole genome duplication [Source:SGD;Acc:S000007234]	610	357	20	16	106	105	10	9
YDL028C	MPS1	protein_coding	Dual-specificity kinase; autophosphorylation required for function; required for spindle pole body (SPB) duplication and spindle checkpoint function; contributes to bi-orientation by promoting formation of force-generating kinetochore-microtubule attachments in meiosis I; substrates include SPB proteins Spc42p, Spc110p, and Spc98p, mitotic exit network protein Mob1p, kinetochore protein Cnn1p, an…	101	59	320	390	270	340	340	317
YDR061W		protein_coding	Protein with similarity to ABC transporter family members; lacks predicted membrane-spanning regions; transcriptionally activated by Yrm1p along with genes involved in multidrug resistance [Source:SGD;Acc:S000002468]	183	92	644	579	373	363	484	485
YDR060W	MAK21	protein_coding	Constituent of 66S pre-ribosomal particles; required for large (60S) ribosomal subunit biogenesis; acts as part of a Mak21p-Noc2p-Rrp5p module that associates with nascent pre-rRNA during transcription and has a role in bigenesis of the large ribosomal subunit; involved in nuclear export of pre-ribosomes; required for maintenance of dsRNA virus; homolog of human CAATT-binding protein [Source:SGD;…	547	280	1429	1498	1568	1719	1489	1326
YDR169C-A		protein_coding	Putative protein of unknown function; identified by fungal homology and RT-PCR [Source:SGD;Acc:S000028538]	2	0	2	1	0	2	1	3
YDR363W	ESC2	protein_coding	Sumo-like domain protein; prevents accumulation of toxic intermediates during replication-associated recombinational repair; roles in silencing, lifespan, chromatid cohesion and the intra-S-phase DNA damage checkpoint; RENi family member [Source:SGD;Acc:S000002771]	77	43	226	286	188	240	205	202
YDR422C	SIP1	protein_coding	Alternate beta-subunit of the Snf1p kinase complex; may confer substrate specificity; vacuolar protein containing KIS (Kinase-Interacting Sequence) and ASC (Association with Snf1 kinase Complex) domains involved in protein interactions [Source:SGD;Acc:S000002830]	50	31	184	221	157	181	198	204
YDR119W	VBA4	protein_coding	Protein of unknown function; proposed role as a basic amino acid permease based on phylogeny; GFP-fusion protein localizes to vacuolar membrane; physical interaction with Atg27p suggests a possible role in autophagy; non-essential gene [Source:SGD;Acc:S000002526]	250	144	1276	1216	887	1073	1344	1166
tR(ACG)D		tRNA	Arginine tRNA (tRNA-Arg), predicted by tRNAscan-SE analysis; one of 6 nuclear tRNA genes containing the tDNA-anticodon ACG (converted to ICG in the mature tRNA), decodes CGU, CGC, and probably CGA codons into arginine, one of 19 nuclear tRNAs for arginine [Source:SGD;Acc:S000006700]	0	2	0	0	0	1	0	0
YDR097C	MSH6	protein_coding	Protein required for mismatch repair in mitosis and meiosis; forms a complex with Msh2p to repair both single-base & insertion-deletion mispairs; also involved in interstrand cross-link repair; potentially phosphorylated by Cdc28p [Source:SGD;Acc:S000002504]	118	54	569	519	473	524	474	404
YDR042C		protein_coding	Putative protein of unknown function; expression is increased in ssu72-ts69 mutant [Source:SGD;Acc:S000002449]	17	23	14	10	32	13	11	8
YDL160C	DHH1	protein_coding	Cytoplasmic DEAD-box helicase, stimulates mRNA decapping; coordinates distinct steps in mRNA function and decay, interacting with both decapping and deadenylase complexes; role in translational repression, mRNA decay, and possibly mRNA export; interacts and cooperates with Ngr1p to promote specific mRNA decay; ATP- and RNA-bound form promotes processing body (PB) assembly, while ATPase stimulatio…	28	16	230	277	234	250	263	253
YDR425W	SNX41	protein_coding	Sorting nexin; involved in the retrieval of late-Golgi SNAREs from the post-Golgi endosome to the trans-Golgi network; interacts with Snx4p [Source:SGD;Acc:S000002833]	79	42	137	193	131	159	171	154
snR13		snoRNA	C/D box small nucleolar RNA (snoRNA); guides 2'-O-methylation of large subunit (LSU) rRNA at positions A2280 and A2281 [Source:SGD;Acc:S000006498]	22	9	48	46	24	52	31	20
YDR228C	PCF11	protein_coding	mRNA 3' end processing factor; essential component of cleavage and polyadenylation factor IA (CF IA), involved in pre-mRNA 3' end processing and in transcription termination; binds C-terminal domain of largest subunit of RNA pol II (Rpo21p); required for gene looping; relocalizes to the cytosol in response to hypoxia [Source:SGD;Acc:S000002636]	99	57	264	287	299	354	328	296
YDR319C		protein_coding	Protein required for normal ER membrane biosynthesis; member of the highly conserved FIT family of proteins involved in triglyceride droplet biosynthesis and homologous to human FIT2; interacts with Sst2p and Hsp82p in high-throughput two-hybrid screens [Source:SGD;Acc:S000002727]	116	77	372	370	310	309	340	294
YDR471W	RPL27B	protein_coding	Ribosomal 60S subunit protein L27B; homologous to mammalian ribosomal protein L27, no bacterial homolog; RPL27B has a paralog, RPL27A, that arose from the whole genome duplication [Source:SGD;Acc:S000002879]	2394	503	4143	3989	4787	5737	4913	4780
YDR089W	VTC5	protein_coding	Novel subunit of the vacuolar transporter chaperone complex; vacuolar transmembrane protein that regulates biosynthesis of polyphosphate; deletion reduces and overexpression increases polyP accumulation; SPX domain (Syg1, Pho81, Xpr1)-containing protein involved in phosphate homeostasis; relocalizes from vacuole to cytoplasm upon DNA replication stress [Source:SGD;Acc:S000002496]	144	91	785	987	355	413	1102	1083
tD(GUC)D		tRNA	Aspartate tRNA (tRNA-Asp), predicted by tRNAscan-SE analysis [Source:SGD;Acc:S000006531]	0	0	2	0	0	0	0	0
YDR275W	BSC2	protein_coding	Protein of unknown function; ORF exhibits genomic organization compatible with a translational readthrough-dependent mode of expression; null mutant displays increased translation rate and increased readthrough of premature stop codons; BSC2 has a paralog, IRC23, that arose from the whole genome duplication [Source:SGD;Acc:S000002683]	281	112	268	228	214	263	237	183
YDR043C	NRG1	protein_coding	Transcriptional repressor; recruits the Cyc8p-Tup1p complex to promoters; mediates glucose repression and negatively regulates a variety of processes including filamentous growth and alkaline pH response; activated in stochastic pulses of nuclear localization in response to low glucose [Source:SGD;Acc:S000002450]	128	55	146	145	128	117	116	116
YDR129C	SAC6	protein_coding	Fimbrin, actin-bundling protein; cooperates with Scp1p in organization and maintenance of the actin cytoskeleton; phosphorylated by Cdc28p/Clb2p in metaphase on T103, to regulate conformation, and modulate actin filament binding affinity and actin cable dynamics; relocalizes from the plasma membrane to the cytoplasm upon DNA replication stress; human homologs PLS3 and LCP1 implicated in spinocere…	475	296	2289	1878	1366	1662	1596	1560
YDR136C	VPS61	protein_coding	Dubious open reading frame; unlikely to encode a functional protein, based on available experimental and comparative sequence data; not conserved in closely related Saccharomyces species; 4% of ORF overlaps the verified gene RGP1; deletion causes a vacuolar protein sorting defect [Source:SGD;Acc:S000002543]	1	0	3	2	2	3	1	3
YDL066W	IDP1	protein_coding	Mitochondrial NADP-specific isocitrate dehydrogenase; catalyzes the oxidation of isocitrate to alpha-ketoglutarate; not required for mitochondrial respiration and may function to divert alpha-ketoglutarate to biosynthetic processes [Source:SGD;Acc:S000002224]	279	166	728	834	408	542	804	865
YDR302W	GPI11	protein_coding	ER membrane protein involved in a late step of GPI anchor assembly; involved in the addition of phosphoethanolamine to the multiply mannosylated glycosylphosphatidylinositol (GPI) intermediate; human PIG-Fp is a functional homolog [Source:SGD;Acc:S000002710]	158	67	407	306	338	364	367	305
YDR239C		protein_coding	Protein of unknown function; may interact with ribosomes, based on co-purification experiments [Source:SGD;Acc:S000002647]	75	70	213	266	163	229	199	274
YDR539W	FDC1	protein_coding	Ferulic acid decarboxylase, also active on p-coumaric acid; essential for decarboxylation of aromatic carboxylic acids to corresponding vinyl derivatives; co-overproduction of Pad1p and Fdc1p greatly increases cinnamic acid decarboxylase activity; structure implicates Glu285 as the general base in the nonoxidative decarboxylation reaction catalyzed by Fdc1p; homolog of E. coli UbiD; GFP-fusion pr…	111	66	646	632	339	510	544	528
tK(CUU)D1		tRNA	Lysine tRNA (tRNA-Lys), predicted by tRNAscan-SE analysis; a small portion is imported into mitochondria via interaction with mt lysyl-tRNA synthetase Msk1p and is necessary to decode AAG codons at high temperature, when base modification of mt-encoded tRNA-Lys is reduced [Source:SGD;Acc:S000006616]	0	1	0	0	0	0	0	0
YDL125C	HNT1	protein_coding	Adenosine 5'-monophosphoramidase; interacts physically and genetically with Kin28p, a CDK and TFIIK subunit, and genetically with CAK1; member of histidine triad (HIT) superfamily of nucleotide-binding proteins; protein abundance increases in response to DNA replication stress; human homolog HINT1 can complement yeast hnt1 mutant [Source:SGD;Acc:S000002283]	268	126	922	922	662	876	770	943
YDR493W	MZM1	protein_coding	Protein required for assembly of the cytochrome bc(1) complex; acts as a chaperone for Rip1p and facilitates its insertion into the complex at a late stage of assembly; localized to the mitochondrial matrix; null mutant exhibits a respiratory growth defect and reduced mitochondrial zinc levels, which is characteristic of mutations affecting bc(1) complex assembly; member of the LYR protein family…	80	31	446	384	271	319	322	326
YDR101C	ARX1	protein_coding	Nuclear export factor for the ribosomal pre-60S subunit; shuttling factor which directly binds FG rich nucleoporins and facilities translocation through the nuclear pore complex; interacts directly with Alb1p; responsible for Tif6p recycling defects in the absence of Rei1; associated with the ribosomal export complex [Source:SGD;Acc:S000002508]	158	95	621	803	785	895	681	740
YDR182W-A		protein_coding	Putative protein of unknown function; identified by fungal homology and RT-PCR [Source:SGD;Acc:S000028539]	22	18	17	20	24	18	19	16
YDR212W	TCP1	protein_coding	Alpha subunit of chaperonin-containing T-complex; complex mediates protein folding in the cytosol; involved in actin cytoskeleton maintenance; overexpression in neurons suppresses formation of pathogenic conformations of huntingtin protein [Source:SGD;Acc:S000002620]	331	197	1377	1509	1097	1246	1198	1338
YDR476C		protein_coding	Putative protein of unknown function; green fluorescent protein (GFP)-fusion protein localizes to the endoplasmic reticulum; YDR476C is not an essential gene [Source:SGD;Acc:S000002884]	25	15	95	161	65	149	80	145
YDL131W	LYS21	protein_coding	Homocitrate synthase isozyme; catalyzes the condensation of acetyl-CoA and alpha-ketoglutarate to form homocitrate, which is the first step in the lysine biosynthesis pathway; LYS21 has a paralog, LYS20, that arose from the whole genome duplication [Source:SGD;Acc:S000002289]	158	126	716	1015	427	685	924	1137
YDR458C	HEH2	protein_coding	Inner nuclear membrane (INM) protein; contains helix-extension-helix (HEH) motif, nuclear localization signal sequence; targeting to the INM requires the Srp1p-Kap95p karyopherins and the Ran cycle; HEH2 has a paralog, SRC1, that arose from the whole genome duplication [Source:SGD;Acc:S000002866]	263	129	600	711	517	626	652	609
YDR081C	PDC2	protein_coding	Transcription factor for thiamine-regulated genes; required for expression of the two isoforms of pyruvate decarboxylase (PDC1 and PDC5) along with thiamine biosynthetic genes; binds a DNA sequence in the PDC5 promoter; mutant fails to grow on 2% glucose and thus is scored as inviable under standard conditions [Source:SGD;Acc:S000002488]	74	47	332	426	277	348	329	349
YDL071C		protein_coding	Dubious open reading frame; unlikely to encode a functional protein, based on available experimental and comparative sequence data; partially overlaps the verified ORF BDF2/YDL070W [Source:SGD;Acc:S000002229]	0	0	3	1	1	1	6	2
YDR113C	PDS1	protein_coding	Securin; inhibits anaphase by binding separin Esp1p; blocks cyclin destruction and mitotic exit, essential for meiotic progression and mitotic cell cycle arrest; localization is cell-cycle dependent and regulated by Cdc28p phosphorylation [Source:SGD;Acc:S000002520]	33	17	170	229	127	155	189	162
YDR168W	CDC37	protein_coding	Essential Hsp90p co-chaperone; necessary for passage through the START phase of the cell cycle; stabilizes protein kinase nascent chains and participates along with Hsp90p in their folding [Source:SGD;Acc:S000002575]	778	249	1555	1127	1239	1329	1051	938
YDR520C	URC2	protein_coding	Putative Zn(II)2Cys6 motif containing transcription factor; non-essential gene identified in a screen for mutants with increased levels of rDNA transcription; similar to S. kluyveri Urc2p involved in uracil catabolism [Source:SGD;Acc:S000002928]	42	28	158	151	119	132	170	156
YDR307W	PMT7	protein_coding	Putative protein mannosyltransferase similar to Pmt1p; has a potential role in protein O-glycosylation [Source:SGD;Acc:S000002715]	182	80	423	451	350	377	436	380
YDR265W	PEX10	protein_coding	Peroxisomal membrane E3 ubiquitin ligase; required for for Ubc4p-dependent Pex5p ubiquitination and peroxisomal matrix protein import; contains zinc-binding RING domain; mutations in human homolog cause various peroxisomal disorders [Source:SGD;Acc:S000002673]	46	37	242	218	214	204	176	181
YDL076C	RXT3	protein_coding	Component of the Rpd3L histone deacetylase complex; involved in histone deacetylation; protein abundance increases in response to DNA replication stress [Source:SGD;Acc:S000002234]	94	57	287	250	221	281	259	271
YDL006W	PTC1	protein_coding	Type 2C protein phosphatase (PP2C); dephosphorylates Hog1p, inactivating osmosensing MAPK cascade; involved in Fus3p activation during pheromone response; deletion affects precursor tRNA splicing, mitochondrial inheritance, and sporulation [Source:SGD;Acc:S000002164]	102	48	339	303	305	370	308	281
YDL086W		protein_coding	Putative carboxymethylenebutenolidase; the authentic, non-tagged protein is detected in highly purified mitochondria in high-throughput studies; YDL086W is not an essential gene [Source:SGD;Acc:S000002244]	198	109	591	1154	366	675	668	880
YDR238C	SEC26	protein_coding	Essential beta-coat protein of the COPI coatomer; involved in ER-to-Golgi protein trafficking and maintenance of normal ER morphology; shares 43% sequence identity with mammalian beta-coat protein (beta-COP) [Source:SGD;Acc:S000002646]	407	226	2001	2316	1820	2142	2146	2335
YDR077W	SED1	protein_coding	Major stress-induced structural GPI-cell wall glycoprotein; associates with translating ribosomes, possible role in mitochondrial genome maintenance; ORF contains two distinct variable minisatellites; SED1 has a paralog, SPI1, that arose from the whole genome duplication [Source:SGD;Acc:S000002484]	3635	2484	5853	9539	4263	7312	4504	7360
YDR381C-A		protein_coding	Protein of unknown function; localized to the mitochondrial outer membrane [Source:SGD;Acc:S000007650]	404	143	389	302	194	277	247	217
YDL023C		protein_coding	Dubious open reading frame; unlikely to encode a functional protein, based on available experimental and comparative sequence data; not conserved in other Saccharomyces species; overlaps the verified gene GPD1; deletion confers sensitivity to GSAO; deletion in cyr1 mutant results in loss of stress resistance [Source:SGD;Acc:S000002181]	1	0	4	4	0	2	1	2
YDL083C	RPS16B	protein_coding	Protein component of the small (40S) ribosomal subunit; homologous to mammalian ribosomal protein S16 and bacterial S9; RPS16B has a paralog, RPS16A, that arose from the whole genome duplication [Source:SGD;Acc:S000002241]	1260	530	5869	6703	7113	8845	7466	7989
YDR036C	EHD3	protein_coding	3-hydroxyisobutyryl-CoA hydrolase; member of a family of enoyl-CoA hydratase/isomerases; non-tagged protein is detected in highly purified mitochondria in high-throughput studies; phosphorylated; mutation affects fluid-phase endocytosis [Source:SGD;Acc:S000002443]	89	34	341	442	262	345	316	304
YDR057W	YOS9	protein_coding	ER quality-control lectin; integral subunit of the HRD ligase; participates in efficient ER retention of misfolded proteins by recognizing them and delivering them to Hrd1p; binds to glycans with terminal alpha-1,6 linked mannose on misfolded N-glycosylated proteins and participates in targeting proteins to ERAD; member of the OS-9 protein family [Source:SGD;Acc:S000002464]	176	73	336	280	219	276	268	228
YDR513W	GRX2	protein_coding	Cytoplasmic glutaredoxin; thioltransferase, glutathione-dependent disulfide oxidoreductase involved in maintaining redox state of target proteins, also exhibits glutathione peroxidase activity, expression induced in response to stress; GRX2 has two in-frame start codons resulting in a shorter isoform that is retained in the cytosol and a longer form translocated to the mitochondrial matrix; GRX2 …	465	206	747	795	415	430	533	709
YDR487C	RIB3	protein_coding	3,4-dihydroxy-2-butanone-4-phosphate synthase (DHBP synthase); required for riboflavin biosynthesis from ribulose-5-phosphate, also has an unrelated function in mitochondrial respiration [Source:SGD;Acc:S000002895]	357	218	1644	1608	1270	1523	1554	1734
YDR066C	RTR2	protein_coding	Protein of unknown function; exhibits genetic interactions with Rtr1p; green fluorescent protein (GFP)-fusion protein localizes to the cytoplasm; YDR066C is not an essential gene; relocalizes from nucleus to cytoplasmic foci upon DNA replication stress; RTR2 has a paralog, RTR1, that arose from the whole genome duplication [Source:SGD;Acc:S000002473]	65	19	87	67	64	73	70	61
YDR352W	YPQ2	protein_coding	Putative vacuolar membrane transporter for cationic amino acids; likely contributes to amino acid homeostasis by exporting cationic amino acids from the vacuole; member of the PQ-loop family, with seven transmembrane domains; mutant phenotype is functionally complemented by rat PQLC2 vacuolar transporter [Source:SGD;Acc:S000002760]	61	57	430	433	373	347	371	395
YDR278C		protein_coding	Putative protein of unknown function; conserved among S. cerevisiae strains; YDR278C is not an essential gene [Source:SGD;Acc:S000002686]	0	0	0	1	0	0	0	0
YDR079C-A	TFB5	protein_coding	Component of RNA polymerase II general transcription factor TFIIH; involved in transcription initiation and in nucleotide-excision repair; relocalizes to the cytosol in response to hypoxia; homolog of Chlamydomonas reinhardtii REX1-S protein involved in DNA repair [Source:SGD;Acc:S000007603]	92	41	130	84	81	108	75	103
YDR204W	COQ4	protein_coding	Protein with a role in ubiquinone (Coenzyme Q) biosynthesis; possibly functioning in stabilization of Coq7p; located on matrix face of mitochondrial inner membrane; component of a mitochondrial ubiquinone-synthesizing complex; human homolog COQ4 can complement yeast coq4 null mutant [Source:SGD;Acc:S000002612]	71	59	331	329	181	226	252	260
YDL247W-A		protein_coding	Dubious open reading frame; unlikely to encode a functional protein, based on available experimental and comparative sequence data; identified by sequence comparison with hemiascomycetous yeast species [Source:SGD;Acc:S000007602]	0	0	0	0	0	0	0	0
YDL024C	DIA3	protein_coding	Protein of unknown function; involved in invasive and pseudohyphal growth [Source:SGD;Acc:S000002182]	32	21	15	22	19	17	12	18
tA(AGC)D		tRNA	Alanine tRNA (tRNA-Ala), predicted by tRNAscan-SE analysis; one of 11 nuclear tRNA genes containing the tDNA-anticodon AGC (converted to IGC in the mature tRNA), decodes GCU and GCC codons into alanine, one of 16 nuclear tRNAs for alanine [Source:SGD;Acc:S000006510]	0	0	0	0	0	0	0	0
YDR109C		protein_coding	Putative kinase [Source:SGD;Acc:S000002516]	53	31	209	215	116	174	192	164
YDR466W	PKH3	protein_coding	Protein kinase with similarity to mammalian PDK1 and yeast Pkh1p/Phk2p; yeast Pkh1p and Pkh2p are two redundant upstream activators of Pkc1p; identified as a multicopy suppressor of a pkh1 pkh2 double mutant [Source:SGD;Acc:S000002874]	69	39	248	331	207	271	238	298
YDR427W	RPN9	protein_coding	Non-ATPase regulatory subunit of the 26S proteasome; similar to putative proteasomal subunits in other species; null mutant is temperature sensitive and exhibits cell cycle and proteasome assembly defects; protein abundance increases in response to DNA replication stress; relocalizes to the cytosol in response to hypoxia [Source:SGD;Acc:S000002835]	776	330	1755	1684	1238	1408	1124	980
YDL044C	MTF2	protein_coding	Mitochondrial protein that interacts with mitochondrial RNA polymerase; interacts with an N-terminal region of mitochondrial RNA polymerase (Rpo41p) and couples RNA processing and translation to transcription [Source:SGD;Acc:S000002202]	93	53	232	208	169	149	201	169
YDL079C	MRK1	protein_coding	Glycogen synthase kinase 3 (GSK-3) homolog; one of four GSK-3 homologs in S. cerevisiae that function to activate Msn2p-dependent transcription of stress responsive genes and that function in protein degradation; MRK1 has a paralog, RIM11, that arose from the whole genome duplication [Source:SGD;Acc:S000002237]	56	26	84	70	54	76	61	60
YDR193W		protein_coding	Dubious open reading frame; unlikely to encode a functional protein, based on available experimental and comparative sequence data [Source:SGD;Acc:S000002601]	1	0	0	0	0	0	0	1
YDR305C	HNT2	protein_coding	Dinucleoside triphosphate hydrolase; has similarity to the tumor suppressor FHIT and belongs to the histidine triad (HIT) superfamily of nucleotide-binding proteins [Source:SGD;Acc:S000002713]	147	70	299	288	205	245	263	248
YDR377W	ATP17	protein_coding	Subunit f of the F0 sector of mitochondrial F1F0 ATP synthase; F1F0 ATP synthase is a large, evolutionarily conserved enzyme complex required for ATP synthesis [Source:SGD;Acc:S000002785]	214	93	541	398	321	391	442	362
YDR219C	MFB1	protein_coding	Mitochondria-associated F-box protein; involved in maintenance of normal mitochondrial morphology; interacts with Skp1p through the F-box motif; preferentially localizes to the mother cell during budding [Source:SGD;Acc:S000002627]	87	68	356	396	223	211	276	275
YDR416W	SYF1	protein_coding	Member of the NineTeen Complex (NTC); that contains Prp19p and stabilizes U6 snRNA in catalytic forms of the spliceosome containing U2, U5, and U6 snRNAs; null mutant has splicing defect and arrests in G2/M; relocalizes to the cytosol in response to hypoxia; homologs in human and C. elegans [Source:SGD;Acc:S000002824]	106	56	445	332	344	366	354	294
YDR365C	ESF1	protein_coding	Nucleolar protein involved in pre-rRNA processing; depletion causes severely decreased 18S rRNA levels [Source:SGD;Acc:S000002773]	405	210	1092	927	1190	1275	1022	736
YDL233W	MFG1	protein_coding	Regulator of filamentous growth; interacts with FLO11 promoter and regulates FLO11 expression; binds to transcription factors Flo8p and Mss11p; green fluorescent protein (GFP)-fusion protein localizes to the nucleus; YDL233W is not an essential gene [Source:SGD;Acc:S000002392]	56	41	108	173	103	114	99	118
YDR287W	INM2	protein_coding	Inositol monophosphatase; involved in biosynthesis of inositol; enzymatic activity requires magnesium ions and is inhibited by lithium and sodium ions; inm1 inm2 double mutant lacks inositol auxotrophy [Source:SGD;Acc:S000002695]	114	57	238	290	135	189	181	206
YDR448W	ADA2	protein_coding	Transcription coactivator; component of the ADA and SAGA transcriptional adaptor/HAT (histone acetyltransferase) complexes [Source:SGD;Acc:S000002856]	49	16	225	230	151	181	211	228
YDR180W	SCC2	protein_coding	Subunit of cohesin loading factor (Scc2p-Scc4p); a complex required for loading of cohesin complexes onto chromosomes; involved in establishing sister chromatid cohesion during DSB repair via histone H2AX; promotes gene expression program that supports translational fidelity; evolutionarily-conserved adherin; relocalizes to cytosol in response to hypoxia; human disorder Cornelia de Lange syndrome…	124	67	323	363	284	348	296	274
tF(GAA)D		tRNA	Phenylalanine tRNA (tRNA-Phe), predicted by tRNAscan-SE analysis [Source:SGD;Acc:S000006563]	0	0	0	0	0	0	0	0
tT(AGU)D		tRNA	Threonine tRNA (tRNA-Thr), predicted by tRNAscan-SE analysis [Source:SGD;Acc:S000006739]	0	0	0	0	0	0	0	0
YDR294C	DPL1	protein_coding	Dihydrosphingosine phosphate lyase; regulates intracellular levels of sphingolipid long-chain base phosphates (LCBPs), degrades phosphorylated long chain bases, prefers C16 dihydrosphingosine-l-phosphate as a substrate [Source:SGD;Acc:S000002702]	522	277	725	829	485	642	595	718
YDR198C	RKM2	protein_coding	Ribosomal protein lysine methyltransferase; responsible for trimethylation of the lysine residue at position 3 of Rpl12Ap and Rpl12Bp [Source:SGD;Acc:S000002606]	62	25	205	246	185	239	191	170
YDL163W		protein_coding	Dubious open reading frame; unlikely to encode a functional protein, based on available experimental and comparative sequence data; partially overlaps the verified gene CDC9/YDL164C encoding DNA ligase [Source:SGD;Acc:S000002322]	0	0	0	0	0	0	0	0
YDL119C	HEM25	protein_coding	Mitochondrial glycine transporter; required for the transport of glycine into mitochondria for initiation of heme biosynthesis, with YMC1 acting as a secondary transporter; homolog of human SLC25A38, a mitochondrial glycine transporter associated with nonsyndromic autosomal recessive congenital sideroblastic anemia; human SLC25A38 can complement the heme deficiency associated with the null mutant…	169	96	187	186	163	200	129	138
YDR501W	PLM2	protein_coding	Putative transcription factor, contains Forkhead Associated domain; found associated with chromatin; target of SBF transcription factor; induced in response to DNA damaging agents and deletion of telomerase; PLM2 has a paralog, TOS4, that arose from the whole genome duplication [Source:SGD;Acc:S000002909]	40	13	63	83	41	77	72	72
YDL214C	PRR2	protein_coding	Serine/threonine protein kinase; inhibits pheromone induced signalling downstream of MAPK, possibly at the level of the Ste12p transcription factor; mutant has increased aneuploidy tolerance; PRR2 has a paralog, NPR1, that arose from the whole genome duplication [Source:SGD;Acc:S000002373]	22	9	13	18	16	13	12	15
YDR264C	AKR1	protein_coding	Palmitoyl transferase involved in protein palmitoylation; acts as a negative regulator of pheromone response pathway; required for endocytosis of pheromone receptors; involved in cell shape control; contains ankyrin repeats; AKR1 has a paralog, AKR2, that arose from the whole genome duplication; any of several human homologs encoding DHHC-type zinc fingers (ZDHHC) can complement temperature sensi…	181	106	968	828	826	960	917	897
YDR343C	HXT6	protein_coding	High-affinity glucose transporter; member of the major facilitator superfamily, nearly identical to Hxt7p, expressed at high basal levels relative to other HXTs, repression of expression by high glucose requires SNF3; HXT6 has a paralog, HXT1, that arose from the whole genome duplication [Source:SGD;Acc:S000002751]	586	361	1093	902	521	588	654	589
YDR373W	FRQ1	protein_coding	N-myristoylated calcium-binding protein; may have a role in intracellular signaling through its regulation of the phosphatidylinositol 4-kinase Pik1p; member of the recoverin/frequenin branch of the EF-hand superfamily; human NCS1 functionally complements the heat sensitivity of a frq1 ts mutant [Source:SGD;Acc:S000002781]	414	168	531	473	499	580	527	499
YDR354W	TRP4	protein_coding	Anthranilate phosphoribosyl transferase; transferase of the tryptophan biosynthetic pathway; catalyzes the phosphoribosylation of anthranilate; subject to the general control system of amino acid biosynthesis [Source:SGD;Acc:S000002762]	64	41	559	548	422	503	607	617
YDR246W	TRS23	protein_coding	Core component of transport protein particle (TRAPP) complexes I-III; TRAPP complexes are related multimeric guanine nucleotide-exchange factor for the GTPase Ypt1p, regulating ER-Golgi traffic (TRAPPI), intra-Golgi traffic (TRAPPII), endosome-Golgi traffic (TRAPPII and III) and autophagy (TRAPPIII); human homolog is TRAPPC4 [Source:SGD;Acc:S000002654]	49	25	95	155	53	97	54	62
YDR428C	BNA7	protein_coding	Formylkynurenine formamidase; involved in the de novo biosynthesis of NAD from tryptophan via kynurenine [Source:SGD;Acc:S000002836]	62	16	291	333	268	271	318	323
YDR157W		protein_coding	Putative protein of unknown function; conserved across S. cerevisiae strains [Source:SGD;Acc:S000002564]	5	3	2	11	4	18	7	13
YDR316W	OMS1	protein_coding	Protein integral to the mitochondrial membrane; has a conserved methyltransferase motif and is predicted to be an RNA methyltransferase; multicopy suppressor of respiratory defects caused by OXA1 mutations [Source:SGD;Acc:S000002724]	557	231	751	737	541	548	628	542
YDL142C	CRD1	protein_coding	Cardiolipin synthase; produces cardiolipin, which is a phospholipid of the mitochondrial inner membrane that is required for normal mitochondrial membrane potential and function and for correct integration of membrane-multispanning proteins into the mitochondrial outer membrane; required to maintain tubular mitochondrial morphology and functions in mitochondrial fusion; also required for normal v…	29	19	153	160	95	100	108	124
YDR253C	MET32	protein_coding	Zinc-finger DNA-binding transcription factor; involved in transcriptional regulation of the methionine biosynthetic genes; targets strong transcriptional activator Met4p to promoters of sulfur metabolic genes; feedforward loop exists in the regulation of genes controlled by Met4p and Met32p; lack of such a loop for MET31 may account for the differential actions of Met32p and Met31p; MET32 has a p…	190	103	45	50	53	54	56	55
YDL112W	TRM3	protein_coding	2'-O-ribose methyltransferase; catalyzes the ribose methylation of the guanosine nucleotide at position 18 of tRNAs [Source:SGD;Acc:S000002270]	151	78	719	750	747	741	726	714
YDR545W	YRF1-1	protein_coding	Helicase encoded by the Y' element of subtelomeric regions; highly expressed in the mutants lacking the telomerase component TLC1; potentially phosphorylated by Cdc28p [Source:SGD;Acc:S000002953]	0	1	0	0	0	0	0	1
YDL187C		protein_coding	Dubious open reading frame; unlikely to encode a functional protein, based on available experimental and comparative sequence data [Source:SGD;Acc:S000002346]	5	5	13	14	6	16	19	19
YDL138W	RGT2	protein_coding	Plasma membrane high glucose sensor that regulates glucose transport; low affinity sesnor that contains 12 predicted transmembrane segments and a long C-terminal tail required for hexose transporter induction; phosphorylation of the tail by Yck1p/Yck2p facilitates binding to the HXT co-repressors, Mth1p and Std1p; RGT2 has a paralog, SNF3, that arose from the whole genome duplication [Source:SGD;…	24	24	121	114	79	80	132	153
YDR528W	HLR1	protein_coding	Protein involved in regulation of cell wall composition and integrity; also involved in cell wall response to osmotic stress; overproduction suppresses a lysis sensitive PKC mutation; HLR1 has a paralog, LRE1, that arose from the whole genome duplication [Source:SGD;Acc:S000002936]	21	6	55	78	45	77	96	115
YDR284C	DPP1	protein_coding	Diacylglycerol pyrophosphate (DGPP) phosphatase; zinc-regulated vacuolar membrane-associated lipid phosphatase, dephosphorylates DGPP to phosphatidate (PA) and Pi, then PA to diacylglycerol; involved in lipid signaling and cell metabolism [Source:SGD;Acc:S000002692]	597	423	1044	936	797	839	908	837
YDR050C	TPI1	protein_coding	Triose phosphate isomerase, abundant glycolytic enzyme; mRNA half-life is regulated by iron availability; transcription is controlled by activators Reb1p, Gcr1p, and Rap1p through binding sites in the 5' non-coding region; inhibition of Tpi1p activity by PEP (phosphoenolpyruvate) stimulates redox metabolism in respiring cells; E104D mutation in human homolog TPI1 causes a rare autosomal disease; …	4145	2667	25696	28172	19429	24840	24775	31149
YDL010W	GRX6	protein_coding	Cis-golgi localized monothiol glutaredoxin, binds Fe-S cluster; more similar in activity to dithiol than other monothiol glutaredoxins; involved in the oxidative stress response; GRX6 has a paralog, GRX7, that arose from the whole genome duplication [Source:SGD;Acc:S000002168]	219	79	367	410	326	350	371	374
YDL065C	PEX19	protein_coding	Chaperone and import receptor for newly-synthesized class I PMPs; binds peroxisomal membrane proteins (PMPs) in the cytoplasm and delivers them to the peroxisome for subsequent insertion into the peroxisomal membrane; interacts with Myo2p and contributes to peroxisome partitioning [Source:SGD;Acc:S000002223]	516	163	547	524	532	508	526	386
YDR349C	YPS7	protein_coding	Putative GPI-anchored aspartic protease; member of the yapsin family of proteases involved in cell wall growth and maintenance; located in the cytoplasm and endoplasmic reticulum [Source:SGD;Acc:S000002757]	254	209	462	659	447	586	470	599
YDL098C	SNU23	protein_coding	Component of the U4/U6.U5 snRNP complex; involved in mRNA splicing via spliceosome [Source:SGD;Acc:S000002256]	70	24	125	121	104	101	98	112
YDL234C	GYP7	protein_coding	GTPase-activating protein for yeast Rab family members; members include Ypt7p (most effective), Ypt1p, Ypt31p, and Ypt32p (in vitro); involved in vesicle mediated protein trafficking; contains a PH-like domain [Source:SGD;Acc:S000002393]	455	279	582	564	409	543	358	326
YDR118W	APC4	protein_coding	Subunit of the Anaphase-Promoting Complex/Cyclosome (APC/C); APC/C is a ubiquitin-protein ligase required for degradation of anaphase inhibitors, including mitotic cyclins, during the metaphase/anaphase transition; component of the platform domain of the APC/C, based on structural analysis; relative distribution to the nucleus increases upon DNA replication stress [Source:SGD;Acc:S000002525]	97	32	242	182	189	201	192	175
YDR118W-A		protein_coding	Dubious open reading frame; unlikely to encode a functional protein, based on available experimental and comparative sequence data; identified using a combination of expression profiling and mass spectrometry [Source:SGD;Acc:S000028820]	2	3	8	9	7	6	6	4
YDR159W	SAC3	protein_coding	mRNA export factor; required for biogenesis of the small ribosomal subunit; component of TREX-2 complex (Sac3p-Thp1p-Sus1p-Cdc31p) involved in transcription elongation and mRNA export from the nucleus; involved in post-transcriptional tethering of active genes to the nuclear periphery and to non-nascent mRNP; similar to the human germinal center-associated nuclear protein (GANP) [Source:SGD;Acc:S…	158	93	464	528	383	442	469	456
YDR111C	ALT2	protein_coding	Catalytically inactive alanine transaminase; expression is repressed in the presence of alanine and repression is mediated by Nrg1p; ALT2 has a paralog, ALT1, that arose from the whole genome duplication [Source:SGD;Acc:S000002518]	29	21	160	144	192	199	139	103
YDR128W	MTC5	protein_coding	Subunit of SEACAT, a subcomplex of the SEA complex; Mtc1p, along with Rtc1p and Sea4p, redundantly inhibit the TORC1 inhibitory role of the Iml1p/SEACIT (Iml1p-Npr2p-Npr3p) subcomplex, a GAP for GTPase Gtr1p (EGOC subunit) in response to amino acid limitation, thereby resulting in activation of TORC1 signaling; SEA is a coatomer-related complex that associates dynamically with the vacuole; relati…	155	118	491	478	362	421	387	429
YDL034W		protein_coding	Dubious open reading frame; unlikely to encode a functional protein, based on available experimental and comparative sequence data; partially overlaps with verified gene GPR1/YDL035C; YDL034W is not an essential gene [Source:SGD;Acc:S000002192]	2	1	0	0	0	0	0	0
YDR065W	RRG1	protein_coding	Protein of unknown function; required for vacuolar acidification and mitochondrial genome maintenance; the authentic, non-tagged protein is detected in highly purified mitochondria in high-throughput studies [Source:SGD;Acc:S000002472]	90	46	234	181	168	167	135	145
YDL004W	ATP16	protein_coding	Delta subunit of the central stalk of mitochondrial F1F0 ATP synthase; F1F0 ATP synthase is a large, evolutionarily conserved enzyme complex required for ATP synthesis; F1 translationally regulates ATP6 and ATP8 expression to achieve a balanced output of ATP synthase genes encoded in nucleus and mitochondria; phosphorylated [Source:SGD;Acc:S000002162]	304	124	779	762	619	583	681	726
YDR024W	FYV1	protein_coding	Dubious open reading frame; unlikely to encode a functional protein, based on available experimental and comparative sequence data; not conserved in closely related Saccharomyces species; mutation decreases survival upon exposure to K1 killer toxin [Source:SGD;Acc:S000002431]	28	32	81	69	101	98	79	72
YDL171C	GLT1	protein_coding	NAD( )-dependent glutamate synthase (GOGAT); synthesizes glutamate from glutamine and alpha-ketoglutarate; with Gln1p, forms the secondary pathway for glutamate biosynthesis from ammonia; expression regulated by nitrogen source; assembles into filaments as cells approach stationary phase and under cytosolic acidification and starvation conditions [Source:SGD;Acc:S000002330]	352	203	1701	1686	1007	1340	1537	1517
YDR083W	RRP8	protein_coding	Nucleolar S-adenosylmethionine-dependent rRNA methyltransferase; methylates adenine (m1A) of the large subunit (LSU) rRNA at position 645; involved in pre-rRNA cleavage at site A2; mutation is synthetically lethal with a gar1 mutation; deletion disrupts telomere maintenance by influencing the expression of neighboring gene STN1 [Source:SGD;Acc:S000002490]	312	141	893	789	857	972	765	659
YDR457W	TOM1	protein_coding	E3 ubiquitin ligase of the hect-domain class; has a role in mRNA export from the nucleus and may regulate transcriptional coactivators; involved in degradation of excess histones; interacts with Dia2p and is required for Dia2p degradation; required to target Cdc6p for ubiquitin-mediated destruction during G1 phase [Source:SGD;Acc:S000002865]	444	251	1576	1649	1168	1363	1359	1350
YDR014W	RAD61	protein_coding	Subunit of a complex that inhibits sister chromatid cohesion; also negatively regulates chromosome condensation; inhibited by Eco1p-acetylated cohesin subunits Smc3p and Mcd1p; binds Smc3p ATPase head of cohesin; related to the human Wapl protein that controls the association of cohesin with chromatin [Source:SGD;Acc:S000002421]	88	23	175	145	176	176	146	118
YDR206W	EBS1	protein_coding	Protein involved in translation inhibition and nonsense-mediated decay; interacts with cap binding protein Cdc33p and with Nam7p; localizes to P-bodies upon glucose starvation; mRNA abundance regulated by mRNA decay factors; EBS1 has a paralog, EST1, that arose from the whole genome duplication [Source:SGD;Acc:S000002614]	123	67	742	840	628	808	885	753
YDR478W	SNM1	protein_coding	Ribonuclease MRP complex subunit; ribonuclease (RNase) MRP cleaves pre-rRNA and has a role in cell cycle-regulated degradation of daughter cell-specific mRNAs; binds to the NME1 RNA subunit of RNase MRP [Source:SGD;Acc:S000002886]	58	19	144	126	92	117	121	99
YDR169C	STB3	protein_coding	Ribosomal RNA processing element (RRPE)-binding protein; involved in the glucose-induced transition from quiescence to growth; restricted to nucleus in quiescent cells, released into cytoplasm after glucose repletion; binds Sin3p; relative distribution to the nucleus increases upon DNA replication stress [Source:SGD;Acc:S000002576]	69	53	230	304	188	242	228	268
YDR115W	MRX14	protein_coding	Putative mitochondrial ribosomal protein of the large subunit; similar to E. coli L34 ribosomal protein; required for respiratory growth, as are most mitochondrial ribosomal proteins; protein increases in abundance and relocalizes to the plasma membrane upon DNA replication stress [Source:SGD;Acc:S000002522]	230	53	598	483	391	450	448	473
YDL159W-A		protein_coding	Putative protein of unknown function; identified by sequence comparison with hemiascomycetous yeast species [Source:SGD;Acc:S000007599]	0	0	0	0	0	0	0	0
YDL232W	OST4	protein_coding	Subunit of the oligosaccharyltransferase complex of the ER lumen; complex catalyzes protein asparagine-linked glycosylation; type I membrane protein required for incorporation of Ost3p or Ost6p into the OST complex [Source:SGD;Acc:S000002391]	76	14	101	112	70	99	106	125
YDL240C-A		protein_coding	Dubious open reading frame; unlikely to encode a functional protein, based on available experimental and comparative sequence data; identified by sequence comparison with hemiascomycetous yeast species [Source:SGD;Acc:S000007601]	0	0	0	0	0	0	0	0
tE(CUC)D		tRNA	Glutamate tRNA (tRNA-Glu), predicted by tRNAscan-SE analysis [Source:SGD;Acc:S000006546]	0	0	0	0	0	0	0	0
YDL152W		protein_coding	Dubious open reading frame; unlikely to encode a functional protein, based on available experimental and comparative sequence data; partially overlaps the verified ORF SAS10/YDL153C, a component of the small ribosomal subunit processosome [Source:SGD;Acc:S000002311]	2	0	3	3	2	3	3	3
YDR432W	NPL3	protein_coding	RNA-binding protein; promotes elongation, regulates termination, and carries poly(A) mRNA from nucleus to cytoplasm; represses translation initiation by binding eIF4G; required for pre-mRNA splicing; interacts with E3 ubiquitin ligase Bre1p, linking histone ubiquitination to mRNA processing; may have role in telomere maintenance; dissociation from mRNAs promoted by Mtr10p; phosphorylated by Sky1p…	74	43	520	693	431	624	455	557
YDL022C-A		protein_coding	Protein of unknown function; SWAT-GFP and mCherry fusion proteins localize to the cytosol; partially overlaps the verified gene DIA3; identified by fungal homology and RT-PCR; mRNA identified as translated by ribosome profiling data [Source:SGD;Acc:S000028537]	0	0	0	0	0	0	0	0
YDL114W-A		protein_coding	Dubious open reading frame; unlikely to encode a functional protein, based on available experimental and comparative sequence data; identified based on homology to hemiascomycetous yeasts [Source:SGD;Acc:S000007598]	1	1	5	1	3	3	3	1
YDR410C	STE14	protein_coding	Farnesyl cysteine-carboxyl methyltransferase; mediates the carboxyl methylation step during C-terminal CAAX motif processing of a-factor and RAS proteins in the endoplasmic reticulum, localizes to the ER membrane [Source:SGD;Acc:S000002818]	95	33	315	254	266	306	272	249
YDR464C-A		protein_coding	Dubious open reading frame unlikely to encode a functional protein; identified by gene-trapping, microarray-based expression analysis, and genome-wide homology searching [Source:SGD;Acc:S000028614]	0	0	0	0	0	0	0	0
YDL072C	YET3	protein_coding	Protein of unknown function; YET3 null mutant decreases the level of secreted invertase; homolog of human BAP31 protein; protein abundance increases in response to DNA replication stress [Source:SGD;Acc:S000002230]	962	553	1427	1401	992	1157	954	910
YDR053W		protein_coding	Putative protein of unknown function; open reading frame overlaps 5' end of essential DBF4 gene encoding the regulatory subunit of the Cdc7p-Dbf4p kinase complex [Source:SGD;Acc:S000002460]	0	1	1	2	0	0	1	0
YDL012C		protein_coding	Tail-anchored plasma membrane protein with a conserved CYSTM module; possibly involved in response to stress; may contribute to non-homologous end-joining (NHEJ) based on ydl012c htz1 double null phenotype; YDL012C has a paralog, YBR016W, that arose from the whole genome duplication [Source:SGD;Acc:S000002170]	49	18	182	200	105	160	156	179
YDR482C	CWC21	protein_coding	Protein involved in RNA splicing by the spliceosome; component of a complex containing Cef1p; interacts genetically with ISY1 and BUD13; may bind RNA; has similarity to S. pombe Cwf21p [Source:SGD;Acc:S000002890]	62	31	134	114	78	133	118	162
YDL070W	BDF2	protein_coding	Protein involved in transcription initiation; acts at TATA-containing promoters; associates with the basal transcription factor TFIID; contains two bromodomains; corresponds to the C-terminal region of mammalian TAF1; redundant with Bdf1p; protein abundance increases in response to DNA replication stress; BDF2 has a paralog, BDF1, that arose from the whole genome duplication [Source:SGD;Acc:S0000…	676	418	1547	1850	775	1024	1134	1198
YDR064W	RPS13	protein_coding	Protein component of the small (40S) ribosomal subunit; homologous to mammalian ribosomal protein S13 and bacterial S15 [Source:SGD;Acc:S000002471]	2965	781	8673	7995	8011	9721	8598	9326
YDL135C	RDI1	protein_coding	Rho GDP dissociation inhibitor; involved in the localization and regulation of Cdc42p and Rho1p; protein abundance increases in response to DNA replication stress [Source:SGD;Acc:S000002294]	453	158	786	754	715	768	675	685
YDL077C	VAM6	protein_coding	Guanine nucleotide exchange factor for the GTPase Gtr1p; subunit of the HOPS endocytic tethering complex; vacuole membrane protein; functions as a Rab GTPase effector, interacting with both GTP- and GDP-bound conformations of Ypt7p; facilitates tethering and promotes membrane fusion events at the late endosome and vacuole; required for both membrane and protein trafficking; component of vacuole-m…	96	55	316	394	292	307	341	350
YDR354C-A		protein_coding	Dubious open reading frame; unlikely to encode a functional protein, based on available experimental and comparative sequence data; completely overlaps TRP4; identified by gene-trapping, microarray-based expression analysis, and genome-wide homology searching [Source:SGD;Acc:S000028613]	0	0	0	1	1	0	0	0
YDL033C	SLM3	protein_coding	tRNA-specific 2-thiouridylase; responsible for 2-thiolation of the wobble base of mitochondrial tRNAs; human homolog TRMU is implicated in myoclonus epilepsy associated with ragged red fibers (MERRF), and can complement yeast null mutant [Source:SGD;Acc:S000002191]	16	15	101	127	68	84	59	88
YDL031W	DBP10	protein_coding	Putative ATP-dependent RNA helicase of the DEAD-box protein family; constituent of 66S pre-ribosomal particles; essential protein involved in ribosome biogenesis [Source:SGD;Acc:S000002189]	430	226	1140	953	981	1098	941	794
YDR398W	UTP5	protein_coding	Subunit of U3-containing Small Subunit (SSU) processome complex; involved in production of 18S rRNA and assembly of small ribosomal subunit [Source:SGD;Acc:S000002806]	156	65	447	631	515	689	412	544
YDR326C	YSP2	protein_coding	Sterol-binding protein; has a probable role in retrograde transport of sterols from the plasma membrane to the ER; contains two StART-like domains that bind sterols and a GRAM domain; co-localizes to puncta in the cortical ER with Sip3p; one of six StART-like domain-containing proteins in yeast that may be involved in sterol transfer between intracellular membranes; conserved across eukaryotes [S…	323	222	707	759	678	755	760	655
YDL052C	SLC1	protein_coding	1-acyl-sn-glycerol-3-phosphate acyltransferase; catalyzes the acylation of lysophosphatidic acid to form phosphatidic acid, a key intermediate in lipid metabolism; enzymatic activity detected in lipid particles and microsomes [Source:SGD;Acc:S000002210]	104	46	265	442	262	476	311	443
YDR536W	STL1	protein_coding	Glycerol proton symporter of the plasma membrane; subject to glucose-induced inactivation, strongly but transiently induced when cells are subjected to osmotic shock [Source:SGD;Acc:S000002944]	16	10	2	3	3	3	2	4
YDR397C	NCB2	protein_coding	Subunit of a heterodimeric NC2 transcription regulator complex; complex binds to TBP and can repress transcription by preventing preinitiation complex assembly or stimulate activated transcription; homologous to human NC2beta; complex also includes Bur6p [Source:SGD;Acc:S000002805]	196	74	568	557	390	440	497	515
YDL116W	NUP84	protein_coding	Subunit of the Nup84p subcomplex of the nuclear pore complex (NPC); contributes to nucleocytoplasmic transport and NPC biogenesis; also plays roles in several processes that may require localization of genes or chromosomes at the nuclear periphery, including double-strand break repair, transcription and chromatin silencing; homologous to human NUP107 [Source:SGD;Acc:S000002274]	140	78	646	594	480	460	601	554
YDR028C	REG1	protein_coding	Regulatory subunit of type 1 protein phosphatase Glc7p; involved in negative regulation of glucose-repressible genes; involved in regulation of the nucleocytoplasmic shuttling of Hxk2p; REG1 has a paralog, REG2, that arose from the whole genome duplication [Source:SGD;Acc:S000002435]	677	457	1475	1400	1208	1334	1322	1236
YDL007W	RPT2	protein_coding	ATPase of the 19S regulatory particle of the 26S proteasome; one of six ATPases of the regulatory particle; involved in the degradation of ubiquitinated substrates; required for normal peptide hydrolysis by the core 20S particle; N-myristoylation of Rpt2p at Gly2 is involved in regulating the proper intracellular distribution of proteasome activity by controlling the nuclear localization of the 2…	903	403	2658	2183	1683	1818	1385	1343
YDR236C	FMN1	protein_coding	Riboflavin kinase, produces riboflavin monophosphate (FMN); FMN is a necessary cofactor for many enzymes; predominantly localizes to the microsomal fraction and also found in the mitochondrial inner membrane; human RFK functionally complements the lethality of the null mutation [Source:SGD;Acc:S000002644]	100	49	311	294	278	311	282	268
YDR011W	SNQ2	protein_coding	Plasma membrane ATP-binding cassette (ABC) transporter; multidrug transporter involved in multidrug resistance and resistance to singlet oxygen species [Source:SGD;Acc:S000002418]	227	130	1089	1338	707	924	1234	1320
YDR155C	CPR1	protein_coding	Cytoplasmic peptidyl-prolyl cis-trans isomerase (cyclophilin); catalyzes the cis-trans isomerization of peptide bonds N-terminal to proline residues; binds the drug cyclosporin A; N-terminally propionylated in vivo; protein abundance increases in response to DNA replication stress [Source:SGD;Acc:S000002562]	299	165	1753	2585	1286	2054	1467	1885
YDR414C	ERD1	protein_coding	Predicted membrane protein required for lumenal ER protein retention; mutants secrete the endogenous ER protein, BiP (Kar2p) [Source:SGD;Acc:S000002822]	48	24	166	205	145	195	167	165
YDR026C	NSI1	protein_coding	RNA polymerase I termination factor; binds to rDNA terminator element, required for efficient Pol I termination; required for rDNA silencing at NTS1; facilities association of Sir2p with NTS1, contributes to rDNA stability and cell longevity; interacts physically with Fob1p and RENT subunits, Sir2p and Net1p; may interact with ribosomes, based on co-purification experiments; Myb-like DNA-binding …	143	82	427	451	441	406	443	388
YDL073W	AHK1	protein_coding	Scaffold protein in the HKR1 sub-branch of the Hog1p-signaling pathway; physically interacts with the cytoplasmic domain of Hkr1p, and with Sho1p, Pbs2p, and Ste11p; prevents cross-talk signaling from Hkr1p of the osmotic stress MAPK cascade to the Kss1p MAPK cascade; non-essential gene [Source:SGD;Acc:S000002231]	130	77	529	546	537	630	591	494
tY(GUA)D	SUP2	tRNA	Tyrosine tRNA (tRNA-Tyr), predicted by tRNAscan-SE analysis; can mutate to suppress ochre nonsense mutations [Source:SGD;Acc:S000006778]	2	0	2	1	1	0	0	0
YDL115C	IWR1	protein_coding	RNA polymerase II transport factor, conserved from yeast to humans; also has a role in transporting RNA polymerase III into the nucleus; interacts with most of the RNAP II subunits; nucleo-cytoplasmic shuttling protein; deletion causes hypersensitivity to K1 killer toxin; protein increases in abundance and relocalizes from nucleus to cytoplasm upon DNA replication stress [Source:SGD;Acc:S00000227…	206	105	532	433	310	387	387	310
YDL145C	COP1	protein_coding	Alpha subunit of COPI vesicle coatomer complex; complex surrounds transport vesicles in the early secretory pathway [Source:SGD;Acc:S000002304]	353	174	1636	2079	1428	1747	1709	1974
YDR203W		protein_coding	Dubious open reading frame; unlikely to encode a functional protein, based on available experimental and comparative sequence data; almost completely overlaps ORF RAV2/YDR202C [Source:SGD;Acc:S000002611]	0	0	2	0	2	0	0	0
YDL104C	QRI7	protein_coding	Protein involved in threonylcarbamoyl adenosine biosynthesis; Sua5p and Qri7p are necessary and sufficient for RNA t6A modification in vitro; highly conserved mitochondrial protein; essential for t6A modification of mitochondrial tRNAs that decode ANN codons; similar to Kae1p and E. coli YgjD, both of which are also required for tRNA t6A modification; when directed to the cytoplasm, complements t…	67	28	192	149	136	168	151	130
YDL149W	ATG9	protein_coding	Transmembrane protein involved in forming Cvt and autophagic vesicles; cycles between the phagophore assembly site (PAS) and other cytosolic punctate structures, not found in autophagosomes; may be involved in membrane delivery to the PAS [Source:SGD;Acc:S000002308]	75	47	150	164	109	110	138	136
YDR231C	COX20	protein_coding	Mitochondrial inner membrane protein; required for proteolytic processing of Cox2p and its assembly into cytochrome c oxidase [Source:SGD;Acc:S000002639]	82	37	286	209	121	171	153	155
YDR045C	RPC11	protein_coding	RNA polymerase III subunit C11; mediates pol III RNA cleavage activity and is important for termination of transcription; homologous to TFIIS [Source:SGD;Acc:S000002452]	243	140	342	277	391	418	314	303
YDL075W	RPL31A	protein_coding	Ribosomal 60S subunit protein L31A; associates with karyopherin Sxm1p; loss of both Rpl31p and Rpl39p confers lethality; homologous to mammalian ribosomal protein L31, no bacterial homolog; RPL31A has a paralog, RPL31B, that arose from the whole genome duplication [Source:SGD;Acc:S000002233]	4350	1607	6793	7686	8938	10260	8845	9375
YDR415C		protein_coding	Putative aminopeptidase; SWAT-GFP fusion protein localizes to the endoplasmic reticulum and vacuole, while mCherry fusion localizes to the vacuole [Source:SGD;Acc:S000002823]	96	58	313	301	182	226	286	259
YDR339C	FCF1	protein_coding	Putative PINc domain nuclease; required for early cleavages of 35S pre-rRNA and maturation of 18S rRNA; component of the SSU (small subunit) processome involved in 40S ribosomal subunit biogenesis; copurifies with Faf1p [Source:SGD;Acc:S000002747]	238	80	408	434	296	369	287	349
YDL213C	NOP6	protein_coding	rRNA-binding protein required for 40S ribosomal subunit biogenesis; contains an RNA recognition motif (RRM); hydrophilin essential to overcome the stress of the desiccation-rehydration process; NOP6 may be a fungal-specific gene as no homologs have been yet identified in higher eukaryotes [Source:SGD;Acc:S000002372]	559	221	648	670	614	756	533	566
YDR096W	GIS1	protein_coding	Histone demethylase and transcription factor; regulates genes during nutrient limitation; activity modulated by proteasome-mediated proteolysis; has JmjC and JmjN domain in N-terminus that interact, promoting stability and proper transcriptional activity; contains two transactivating domains downstream of Jmj domains and a C-terminal DNA binding domain; relocalizes to the cytosol in response to h…	70	48	202	306	172	226	207	245
YDL019C	OSH2	protein_coding	Member of an oxysterol-binding protein family with seven members; in S. cerevisiae, family members have overlapping, redundant functions in sterol metabolism and collectively perform a function essential for viability; contains FFAT motif; interacts with ER anchor Scs2p at patches at the plasma membrane and at the nuclear envelope; regulated by sterol binding; OSH2 has a paralog, SWH1, that arose…	214	94	694	714	409	555	667	685
YDL022W	GPD1	protein_coding	NAD-dependent glycerol-3-phosphate dehydrogenase; key enzyme of glycerol synthesis, essential for growth under osmotic stress; expression regulated by high-osmolarity glycerol response pathway; protein abundance increases in response to DNA replication stress; constitutively inactivated via phosphorylation by the protein kinases Ypk1p and Ypk2p, dephosphorylation increases catalytic activity; for…	144	88	578	797	306	478	485	603
YDR413C		protein_coding	Dubious open reading frame; unlikely to encode a functional protein, based on available experimental and comparative sequence data; overlaps the essential uncharacterized ORF YDR412W that is implicated in rRNA processing [Source:SGD;Acc:S000002821]	4	2	5	3	2	4	2	2
YDR391C		protein_coding	Putative protein of unknown function; possibly involved in zinc homeostasis; Bdf1p-dependent transcription induced by salt stress; green fluorescent protein (GFP)-fusion protein localizes to both the cytoplasm and the nucleus [Source:SGD;Acc:S000002799]	280	139	331	347	172	213	233	277
YDR091C	RLI1	protein_coding	Essential Fe-S protein; required for ribosome biogenesis, translation initiation/termination; facilitates binding of multifactor complex (MFC) of initiation factors to small ribosomal subunit; Dom34-Hbs1 complex and Rli1p work in dissociating inactive ribosomes, thereby facilitating translation restart; forms complex with Lto1p and Yae1p; dependency on ROS-labile FeS clusters, activity in nuclear…	230	143	1112	1219	1025	1105	1238	1398
YDR240C	SNU56	protein_coding	Component of U1 snRNP required for mRNA splicing via spliceosome; yeast specific, no metazoan counterpart; interacts with mRNA in commitment complex [Source:SGD;Acc:S000002648]	38	32	194	197	122	148	119	157
YDL244W	THI13	protein_coding	Protein involved in synthesis of the thiamine precursor HMP; member of a subtelomeric gene family including THI5, THI11, THI12, and THI13; hydroxymethylpyrimidine is also known as HMP [Source:SGD;Acc:S000002403]	10	6	9	8	9	3	9	7
YDR179C	CSN9	protein_coding	Subunit of the Cop9 signalosome; Cop9 signalosome is required for deneddylation, or removal of the ubiquitin-like protein Rub1p from Cdc53p (cullin); involved in adaptation to pheromone signaling [Source:SGD;Acc:S000002586]	161	111	136	102	124	149	98	71
YDL165W	CDC36	protein_coding	Component of the CCR4-NOT core complex, involved in mRNA decapping; this complex has multiple roles in regulating mRNA levels including regulation of transcription and destabilizing mRNAs through deadenylation; basal transcription factor [Source:SGD;Acc:S000002324]	89	37	263	268	213	243	235	236
YDL140C	RPO21	protein_coding	RNA polymerase II largest subunit B220; part of central core; phosphorylation of C-terminal heptapeptide repeat domain regulates association with transcription and splicing factors; similar to bacterial beta-prime [Source:SGD;Acc:S000002299]	274	146	687	1020	468	778	644	912
YDR120C	TRM1	protein_coding	tRNA methyltransferase; two forms of protein are made by alternative translation starts; localizes to both nucleus and mitochondrion to produce modified base N2,N2-dimethylguanosine in tRNAs in both compartments; nuclear Trm1p is evenly distributed around inner nuclear membrane in WT, but mislocalizes as puncta near ER-nucleus junctions in spindle pole body (SPB) mutants; both Trm1p inner nuclear…	115	59	601	711	692	896	707	681
YDR003W	RCR2	protein_coding	Vacuolar protein; presumably functions within the endosomal-vacuolar trafficking pathway, affecting events that determine whether plasma membrane proteins are degraded or routed to the plasma membrane; RCR2 has a paralog, RCR1, that arose from the whole genome duplication [Source:SGD;Acc:S000002410]	42	30	141	209	116	150	117	151
YDR499W	LCD1	protein_coding	Essential protein required for the DNA integrity checkpoint pathways; interacts physically with Mec1p; putative homolog of S. pombe Rad26 and human ATRIP; forms nuclear foci upon DNA replication stress [Source:SGD;Acc:S000002907]	101	46	329	282	217	221	299	258
YDR166C	SEC5	protein_coding	Essential 107kDa subunit of the exocyst complex; the exocyst mediates polarized targeting and tethering of post-Golgi secretory vesicles to active sites of exocytosis at the plasma membrane prior to SNARE-mediated fusion; involved in assembly of the exocyst complex; required with Sec3p for ER inheritance where it promotes anchoring of the cortical ER at the bud tip [Source:SGD;Acc:S000002573]	150	112	493	574	440	441	515	457
YDL092W	SRP14	protein_coding	Signal recognition particle (SRP) subunit; interacts with the RNA component of SRP to form the Alu domain, which is the region of SRP responsible for arrest of nascent chain elongation during membrane targeting; homolog of mammalian SRP14 [Source:SGD;Acc:S000002250]	291	110	591	513	562	680	494	487
YDL041W		protein_coding	Dubious open reading frame; unlikely to encode a functional protein, based on available experimental and comparative sequence data; overlaps the verified gene SIR2/YDL042C [Source:SGD;Acc:S000002199]	1	1	0	3	1	4	2	4
YDL241W		protein_coding	Putative protein of unknown function; SWAT-GFP and mCherry fusion proteins localize to the endoplasmic reticulum; YDL241W is not an essential gene [Source:SGD;Acc:S000002400]	72	42	62	92	89	110	83	102
YDL082W	RPL13A	protein_coding	Ribosomal 60S subunit protein L13A; not essential for viability; homologous to mammalian ribosomal protein L13, no bacterial homolog; RPL13A has a paralog, RPL13B, that arose from the whole genome duplication [Source:SGD;Acc:S000002240]	605	311	2707	3280	2707	3880	2889	3584
YDR277C	MTH1	protein_coding	Negative regulator of the glucose-sensing signal transduction pathway; required for repression of transcription by Rgt1p; interacts with Rgt1p and the Snf3p and Rgt2p glucose sensors; phosphorylated by Yck1p, triggering Mth1p degradation; MTH1 has a paralog, STD1, that arose from the whole genome duplication [Source:SGD;Acc:S000002685]	47	26	122	165	61	99	135	128
YDR291W	HRQ1	protein_coding	3'-5' DNA helicase that has DNA strand annealing activity; helicase activity is stimulated by fork structure and 3'-tail length of substrates; acts with Rad4p in nucleotide-excision repair; belongs to the widely conserved RecQ family of proteins which are involved in maintaining genomic integrity; similar to the human RecQ4p implicated in Rothmund-Thomson syndrome (RTS) [Source:SGD;Acc:S000002699]	72	53	431	421	357	390	386	348
YDR475C	JIP4	protein_coding	Protein of unknown function; previously annotated as two separate ORFs, YDR474C and YDR475C, which were merged as a result of corrections to the systematic reference sequence; JIP4 has a paralog, YOR019W, that arose from the whole genome duplication [Source:SGD;Acc:S000002883]	70	59	358	449	213	261	330	352
YDR244W	PEX5	protein_coding	Peroxisomal membrane signal receptor for peroxisomal matrix proteins; receptor for the C-terminal tripeptide signal sequence (PTS1) of peroxisomal matrix proteins; required for peroxisomal matrix protein import; also proposed to have PTS1-receptor independent functions [Source:SGD;Acc:S000002652]	88	56	313	319	244	270	299	344
YDR407C	TRS120	protein_coding	Component of transport protein particle (TRAPP) complex II; TRAPPII is a multimeric guanine nucleotide-exchange factor for the GTPase Ypt1p, regulating intra-Golgi and endosome-Golgi traffic [Source:SGD;Acc:S000002815]	181	92	460	569	417	492	546	503
YDR382W	RPP2B	protein_coding	Ribosomal protein P2 beta; a component of the ribosomal stalk, which is involved in the interaction between translational elongation factors and the ribosome; free (non-ribosomal) P2 stimulates the phosphorylation of the eIF2 alpha subunit (Sui2p) by Gcn2p; regulates the accumulation of P1 (Rpp1Ap and Rpp1Bp) in the cytoplasm [Source:SGD;Acc:S000002790]	1718	796	5960	8060	7581	9809	7621	8800
YDR102C		protein_coding	Putative protein of unknown function; conserved among S. cerevisiae strains; YDR102C is not an essential gene; homozygous diploid deletion strain exhibits high budding index [Source:SGD;Acc:S000002509]	1	1	2	3	1	5	5	3
YDL188C	PPH22	protein_coding	Catalytic subunit of protein phosphatase 2A (PP2A); functionally redundant with Pph21p; methylated at C terminus; forms alternate complexes with several regulatory subunits; involved in signal transduction and regulation of mitosis; protein abundance increases in response to DNA replication stress; dephosphorylates Tel1p/Mec1p-phosphorylated Cdc13p to promote telomerase release from telomeres at …	98	55	505	463	348	417	422	453
YDR405W	MRP20	protein_coding	Mitochondrial ribosomal protein of the large subunit [Source:SGD;Acc:S000002813]	101	59	218	350	195	282	220	297
YDR443C	SSN2	protein_coding	Subunit of the RNA polymerase II mediator complex; associates with core polymerase subunits to form the RNA polymerase II holoenzyme; required for stable association of Srb10p-Srb11p kinase; essential for transcriptional regulation [Source:SGD;Acc:S000002851]	74	40	176	159	137	174	153	148
YDR059C	UBC5	protein_coding	Ubiquitin-conjugating enzyme; mediates selective degradation of short-lived, abnormal, or excess proteins, including histone H3; central component of the cellular stress response; expression is heat inducible; protein abundance increases in response to DNA replication stress; UBC5 has a paralog, UBC4, that arose from the whole genome duplication [Source:SGD;Acc:S000002466]	73	52	182	223	106	119	109	128
YDR144C	MKC7	protein_coding	GPI-anchored aspartyl protease; member of the yapsin family of proteases involved in cell wall growth and maintenance; shares functions with Yap3p and Kex2p; MKC7 has a paralog, YPS1, that arose from the whole genome duplication [Source:SGD;Acc:S000002551]	89	76	394	460	456	589	418	590
YDL157C		protein_coding	Putative protein of unknown function; the authentic, non-tagged protein is detected in highly purified mitochondria in high-throughput studies [Source:SGD;Acc:S000002316]	510	238	702	492	521	640	544	500
YDL058W	USO1	protein_coding	Essential protein involved in vesicle-mediated ER to Golgi transport; binds membranes and functions during vesicle docking to the Golgi; required for assembly of the ER-to-Golgi SNARE complex [Source:SGD;Acc:S000002216]	406	256	1139	1115	1084	1092	1161	776
YDL096C	OPI6	protein_coding	Dubious open reading frame; unlikely to encode a functional protein, based on available experimental and comparative sequence data; partially overlaps verified gene PMT1/YDL095W; YDL096C is not essential [Source:SGD;Acc:S000002254]	0	0	0	0	1	1	0	0
YDL155W	CLB3	protein_coding	B-type cyclin involved in cell cycle progression; activates Cdc28p to promote the G2/M transition; may be involved in DNA replication and spindle assembly; accumulates during S phase and G2, then targeted for ubiquitin-mediated degradation; relative distribution to the nucleus increases upon DNA replication stress; CLB3 has a paralog, CLB4, that arose from the whole genome duplication [Source:SGD…	71	29	283	319	241	282	270	311
YDR147W	EKI1	protein_coding	Ethanolamine kinase; primarily responsible for phosphatidylethanolamine synthesis via the CDP-ethanolamine pathway; exhibits some choline kinase activity, thus contributing to phosphatidylcholine synthesis via the CDP-choline pathway; EKI1 has a paralog, CKI1, that arose from the whole genome duplication [Source:SGD;Acc:S000002554]	64	29	333	297	258	262	260	258
YDL191W	RPL35A	protein_coding	Ribosomal 60S subunit protein L35A; homologous to mammalian ribosomal protein L35 and bacterial L29; RPL35A has a paralog, RPL35B, that arose from the whole genome duplication [Source:SGD;Acc:S000002350]	1042	401	1514	1478	1694	2134	1740	1798
YDL128W	VCX1	protein_coding	Vacuolar membrane antiporter with Ca2 /H and K /H exchange activity; involved in control of cytosolic Ca2 and K concentrations; has similarity to sodium/calcium exchangers, including the bovine Na /Ca2 ,K antiporter [Source:SGD;Acc:S000002286]	102	71	386	466	279	391	325	377
YDR310C	SUM1	protein_coding	Transcriptional repressor that regulates middle-sporulation genes; required for mitotic repression of middle sporulation-specific genes; also acts as general replication initiation factor; involved in telomere maintenance, chromatin silencing; regulated by pachytene checkpoint [Source:SGD;Acc:S000002718]	127	61	609	653	431	585	608	682
YDL160C-A	MHF2	protein_coding	Component of the heterotetrameric MHF histone-fold complex; in humans the MHF complex interacts with both DNA and Mph1p ortholog FANCM to stabilize and remodel blocked replication forks and repair damaged DNA; mhf2 srs2 double mutants are MMS hypersensitive; orthologous to human centromere constitutive-associated network (CCAN) subunit CENP-X, also known as MHF2 [Source:SGD;Acc:S000028520]	65	29	158	108	135	208	109	111
YDR127W	ARO1	protein_coding	Pentafunctional arom protein; catalyzes steps 2 through 6 in the biosynthesis of chorismate, which is a precursor to aromatic amino acids [Source:SGD;Acc:S000002534]	344	233	2212	2454	1018	1314	2132	2379
YDR497C	ITR1	protein_coding	Myo-inositol transporter; member of the sugar transporter superfamily; expression is repressed by inositol and choline via Opi1p and derepressed via Ino2p and Ino4p; relative distribution to the vacuole increases upon DNA replication stress; ITR1 has a paralog, ITR2, that arose from the whole genome duplication [Source:SGD;Acc:S000002905]	3207	2254	2860	3050	1759	2268	2310	2533
YDL162C		protein_coding	Dubious open reading frame; unlikely to encode a functional protein, based on available experimental and comparative sequence data; partially overlaps ENT1/YDL161W, a verified gene involved in endocytosis and actin cortical patch assembly [Source:SGD;Acc:S000002321]	1	0	1	0	1	0	1	0
tS(AGA)D3		tRNA	Serine tRNA (tRNA-Ser), predicted by tRNAscan-SE analysis [Source:SGD;Acc:S000006723]	0	0	0	0	0	0	1	0
YDR201W	SPC19	protein_coding	Essential subunit of the Dam1 complex (aka DASH complex); complex couples kinetochores to the force produced by MT depolymerization thereby aiding in chromosome segregation; also localized to nuclear side of spindle pole body [Source:SGD;Acc:S000002609]	108	52	202	175	219	226	207	177
YDR163W	CWC15	protein_coding	Non-essential protein involved in pre-mRNA splicing; component of a complex containing Cef1p; has similarity to S. pombe Cwf15p [Source:SGD;Acc:S000002570]	214	111	208	188	176	195	161	177
YDL146W	LDB17	protein_coding	Protein involved in the regulation of endocytosis; transiently recruited to actin cortical patches in a SLA1-dependent manner after late coat component assembly; GFP-fusion protein localizes to the periphery, cytoplasm, bud, and bud neck [Source:SGD;Acc:S000002305]	41	31	154	206	183	204	224	247
YDR363W-A	SEM1	protein_coding	19S proteasome regulatory particle lid subcomplex component; role in Ub-dependent proteolysis and proteasome stability; involved in TREX-2 mediated mRNA export, and in the prevention of transcription-associated genome instability; ubiquitinated by Nedd4-like E3-ligase, Rsp5p; human ortholog DSS1, a BRCA1 binding protein implicated in cancer, complements the yeast null; drives trinucleotide repeat…	865	407	1542	1144	937	1062	958	703
YDL221W		protein_coding	Dubious open reading frame; unlikely to encode a functional protein, based on available experimental and comparative sequence data; partially overlaps the 3' end of essential gene CDC13 [Source:SGD;Acc:S000002380]	12	5	3	4	1	4	1	2
YDL089W	NUR1	protein_coding	Protein involved in regulation of mitotic exit; dephosphorylation target of Cdc14p in anaphase, which promotes timely rDNA segregation and allows mitotic progression; interacts with Csm1p, Lrs4p; required for rDNA repeat stability; null mutant causes increase in unequal sister-chromatid exchange; GFP-fusion protein localizes to the nuclear periphery, possible Cdc28p substrate [Source:SGD;Acc:S000…	156	74	235	250	262	302	260	256
YDR385W	EFT2	protein_coding	Elongation factor 2 (EF-2), also encoded by EFT1; catalyzes ribosomal translocation during protein synthesis; contains diphthamide, the unique posttranslationally modified histidine residue specifically ADP-ribosylated by diphtheria toxin; EFT2 has a paralog, EFT1, that arose from the whole genome duplication [Source:SGD;Acc:S000002793]	336	251	2552	2849	2362	2929	2774	3063
YDR331W	GPI8	protein_coding	ER membrane glycoprotein subunit of the GPI transamidase complex; adds glycosylphosphatidylinositol (GPI) anchors to newly synthesized proteins; human PIG-K protein is a functional homolog [Source:SGD;Acc:S000002739]	94	47	325	328	302	346	329	360
YDR196C	CAB5	protein_coding	Subunit of the CoA-Synthesizing Protein Complex (CoA-SPC); subunits of this complex are: Cab2p, Cab3p, Cab4p, Cab5p, Sis2p and Vhs3p; probable dephospho-CoA kinase (DPCK) that catalyzes the last step in coenzyme A biosynthesis; null mutant lethality is complemented by human homolog DCAKD and by E. coli coaE (encoding DPCK); detected in purified mitochondria in high-throughput studies; also locali…	275	152	644	505	444	521	501	452
YDR116C	MRPL1	protein_coding	Mitochondrial ribosomal protein of the large subunit [Source:SGD;Acc:S000002523]	95	60	705	615	363	438	425	445
YDR001C	NTH1	protein_coding	Neutral trehalase, degrades trehalose; required for thermotolerance and may mediate resistance to other cellular stresses; phosphorylated and activated by Cdc28p at the G1/S phase transition to coordinately regulate carbohydrate metabolism and the cell cycle; inhibited by Dcs1p; NTH1 has a paralog, NTH2, that arose from the whole genome duplication [Source:SGD;Acc:S000002408]	506	313	714	988	467	650	616	757
YDL230W	PTP1	protein_coding	Phosphotyrosine-specific protein phosphatase; dephosphorylates a broad range of substrates in vivo, including Fpr3p; localized to the cytoplasm and the mitochondria; proposed to be a negative regulator of filamentation [Source:SGD;Acc:S000002389]	64	28	132	129	72	116	106	116
YDR160W	SSY1	protein_coding	Component of the SPS plasma membrane amino acid sensor system; senses external amino acid concentration and transmits intracellular signals that result in regulation of expression of amino acid permease genes; other members are Ssy1p, Ptr3p, and Ssy5p [Source:SGD;Acc:S000002567]	81	80	277	347	250	280	326	303
YDR123C	INO2	protein_coding	Transcription factor; component of the heteromeric Ino2p/Ino4p basic helix-loop-helix transcription activator that binds inositol/choline-responsive elements (ICREs), required for derepression of phospholipid biosynthetic genes in response to inositol depletion; involved in diauxic shift [Source:SGD;Acc:S000002530]	31	13	89	100	86	83	60	68
YDR322W	MRPL35	protein_coding	Mitochondrial ribosomal protein of the large subunit [Source:SGD;Acc:S000002730]	80	38	558	595	255	405	411	512
YDR040C	ENA1	protein_coding	P-type ATPase sodium pump; involved in Na and Li efflux to allow salt tolerance [Source:SGD;Acc:S000002447]	40	35	125	123	220	276	154	143
YDR025W	RPS11A	protein_coding	Protein component of the small (40S) ribosomal subunit; homologous to mammalian ribosomal protein S11 and bacterial S17; N-terminally propionylated in vivo; RPS11A has a paralog, RPS11B, that arose from the whole genome duplication [Source:SGD;Acc:S000002432]	652	338	3578	5263	4084	6625	4739	5535
YDR046C	BAP3	protein_coding	Amino acid permease; involved in uptake of cysteine, leucine, isoleucine and valine; BAP3 has a paralog, BAP2, that arose from the whole genome duplication [Source:SGD;Acc:S000002453]	239	146	1257	1230	820	1098	1394	1414
YDL057W		protein_coding	Putative protein of unknown function; YDL057W is not an essential gene [Source:SGD;Acc:S000002215]	93	55	135	112	92	94	98	77
YDL248W	COS7	protein_coding	Endosomal protein involved in turnover of plasma membrane proteins; member of the DUP380 subfamily of conserved, often subtelomeric COS genes; required for the multivesicular vesicle body sorting pathway that internalizes plasma membrane proteins for degradation; Cos proteins provide ubiquitin in trans for nonubiquitinated cargo proteins; the authentic, non-tagged protein is detected in highly pu…	45	29	108	103	66	95	88	97
YDR008C		protein_coding	Dubious open reading frame; unlikely to encode a functional protein, based on available experimental and comparative sequence data; partially overlaps TRP1/YDR007W on opposite strand [Source:SGD;Acc:S000002415]	0	3	2	1	2	4	1	4
YDR029W		protein_coding	Putative protein of unknown function; conserved among S. cerevisiae strains; YDR029W is not an essential gene [Source:SGD;Acc:S000002436]	0	0	1	1	0	0	0	1
YDR485C	VPS72	protein_coding	Htz1p-binding component of the SWR1 complex; exchanges histone variant H2AZ (Htz1p) for chromatin-bound histone H2A; may function as a lock that prevents removal of H2AZ from nucleosomes; required for vacuolar protein sorting [Source:SGD;Acc:S000002893]	335	192	472	539	422	496	436	354
YDR408C	ADE8	protein_coding	Phosphoribosyl-glycinamide transformylase; catalyzes a step in the 'de novo' purine nucleotide biosynthetic pathway [Source:SGD;Acc:S000002816]	248	104	1831	1550	508	614	1681	1718
YDR038C	ENA5	protein_coding	Protein with similarity to P-type ATPase sodium pumps; member of the Na efflux ATPase family [Source:SGD;Acc:S000002445]	26	24	42	65	52	52	64	50
YDL204W	RTN2	protein_coding	Reticulon protein; involved in nuclear pore assembly and maintenance of tubular ER morphology; promotes membrane curvature; regulates the ER asymmetry-induced inheritance block during ER stress; role in ER-derived peroxisomal biogenesis; interacts with Sec6p, Yip3p, and Sbh1p; less abundant than RTN1; member of RTNLA (reticulon-like A) subfamily; protein increases in abundance and relocalizes to …	304	204	173	197	52	96	75	87
YDR019C	GCV1	protein_coding	T subunit of the mitochondrial glycine decarboxylase complex; glycine decarboxylase is required for the catabolism of glycine to 5,10-methylene-THF; expression is regulated by levels of levels of 5,10-methylene-THF in the cytoplasm [Source:SGD;Acc:S000002426]	560	362	6821	6011	198	245	4945	4816
YDR477W	SNF1	protein_coding	AMP-activated S/T protein kinase; forms a complex with Snf4p and members of the Sip1p/Sip2p/Gal83p family; required for transcription of glucose-repressed genes, thermotolerance, sporulation, and peroxisome biogenesis; regulates nucleocytoplasmic shuttling of Hxk2p; regulates filamentous growth and acts as a non-canonical GEF, activating Arf3p during invasive growth; SUMOylation by Mms21p inhibit…	96	38	420	565	323	518	453	519
YDR254W	CHL4	protein_coding	Outer kinetochore protein required for chromosome stability; involved in new kinetochore assembly and sister chromatid cohesion; forms a stable complex with Iml3p; peripheral component of the Ctf19 kinetochore complex that interacts with Ctf19p, Ctf3p, and Mif2p; required for the spindle assembly checkpoint; orthologous to human centromere constitutive-associated network (CCAN) subunit CENP-N and…	50	23	287	248	176	151	238	200
YDR514C		protein_coding	Protein of unknown function that localizes to mitochondria; overexpression affects endocytic protein trafficking; YDR514C has a paralog, GFD2, that arose from the whole genome duplication [Source:SGD;Acc:S000002922]	80	53	263	251	234	282	249	247
YDR296W	MHR1	protein_coding	Mitochondrial ribosomal protein of the large subunit; also involved in homologous recombination in mitochondria; required for recombination-dependent mtDNA partitioning; involved in stimulation of mitochondrial DNA replication in response to oxidative stress [Source:SGD;Acc:S000002704]	126	45	729	648	418	615	492	496
YDL216C	RRI1	protein_coding	Catalytic subunit of the COP9 signalosome (CSN) complex; acts as an isopeptidase in cleaving the ubiquitin-like protein Nedd8 from SCF ubiquitin ligases; metalloendopeptidase involved in the adaptation to pheromone signaling; involved in modulation of genes controlling amino acid and lipid metabolism, and ergosterol biosynthesis [Source:SGD;Acc:S000002375]	82	47	165	174	112	137	124	115
YDL100C	GET3	protein_coding	Guanine nucleotide exchange factor for Gpa1p; amplifies G protein signaling; functions as a chaperone under ATP-depleted oxidative stress conditions; subunit of GET complex, involved in ATP dependent Golgi to ER trafficking and insertion of tail-anchored (TA) proteins into ER membrane under non-stress conditions; binds as dimer to transmembrane domain (TMD) cargo, shielding TMDs from aqueous solv…	636	417	2010	2058	1244	1538	1285	1574
YDL068W		protein_coding	Dubious open reading frame; unlikely to encode a functional protein, based on available experimental and comparative sequence data [Source:SGD;Acc:S000002226]	6	1	5	3	4	7	3	4
YDL026W		protein_coding	Dubious open reading frame; unlikely to encode a functional protein, based on available experimental and comparative sequence data [Source:SGD;Acc:S000002184]	0	2	2	5	2	3	6	5
YDL124W		protein_coding	NADPH-dependent alpha-keto amide reductase; reduces aromatic alpha-keto amides, aliphatic alpha-keto esters, and aromatic alpha-keto esters; member of the aldo-keto reductase (AKR) family; protein abundance increases in response to DNA replication stress [Source:SGD;Acc:S000002282]	456	229	1536	1928	794	1233	1301	1229
YDL227C	HO	protein_coding	Site-specific endonuclease; required for gene conversion at the MAT locus (homothallic switching) through the generation of a ds DNA break; expression restricted to mother cells in late G1 as controlled by Swi4p-Swi6p, Swi5p, and Ash1p [Source:SGD;Acc:S000002386]	34	17	416	360	560	688	678	660
YDL111C	RRP42	protein_coding	Exosome non-catalytic core component; involved in 3'-5' RNA processing and degradation in both the nucleus and the cytoplasm; has similarity to E. coli RNase PH and to human hRrp42p (EXOSC7) [Source:SGD;Acc:S000002269]	58	35	219	311	282	359	238	324
YDR324C	UTP4	protein_coding	Subunit of U3-containing 90S preribosome and SSU processome complexes; involved in production of 18S rRNA and assembly of small ribosomal subunit; member of t-Utp subcomplex involved with transcription of 35S rRNA transcript; Small Subunit processome is also known as SSU processome [Source:SGD;Acc:S000002732]	190	115	988	1018	1023	1053	1002	811
YDL170W	UGA3	protein_coding	Transcriptional activator for GABA-dependent induction of GABA genes; binds to DNA elements found in the promoters of target genes and increases their expression in the presence of GABA (gamma-aminobutyrate); zinc finger transcription factor of the Zn(2)-Cys(6) binuclear cluster domain type; localized to the nucleus; examples of GABA genes include UGA1, UGA2, and UGA4 [Source:SGD;Acc:S000002329]	46	26	184	299	127	183	249	251
YDR317W	HIM1	protein_coding	Protein of unknown function involved in DNA repair [Source:SGD;Acc:S000002725]	20	17	34	30	24	31	29	26
YDR436W	PPZ2	protein_coding	Serine/threonine protein phosphatase Z, isoform of Ppz1p; involved in regulation of potassium transport, which affects osmotic stability, cell cycle progression, and halotolerance [Source:SGD;Acc:S000002844]	67	57	133	157	95	150	125	157
YDR208W	MSS4	protein_coding	Phosphatidylinositol-4-phosphate 5-kinase; involved in actin cytoskeleton organization and cell morphogenesis; multicopy suppressor of stt4 mutation [Source:SGD;Acc:S000002616]	94	56	461	564	388	467	508	541
YDR386W	MUS81	protein_coding	Subunit of structure-specific Mms4p-Mus81p endonuclease; cleaves branched DNA; involved in DNA repair, replication fork stability, and joint molecule formation/resolution during meiotic recombination; promotes template switching during break-induced replication (BIR), causing non-reciprocal translocations (NRTs); helix-hairpin-helix protein; phosphorylation of non-catalytic subunit Mms4p by Cdc28…	90	55	269	228	140	198	177	159
YDR504C	SPG3	protein_coding	Protein required for high temperature survival during stationary phase; not required for growth on nonfermentable carbon sources; SWAT-GFP and mCherry fusion proteins localize to the endoplasmic reticulum [Source:SGD;Acc:S000002912]	35	23	54	61	46	46	53	42
YDL220C	CDC13	protein_coding	Single stranded DNA-binding protein found at TG1-3 telomere G-tails; key roles in regulation of telomerase, telomere end protection, conventional telomere replication; regulates telomere replication through recruitment of specific sub-complexes, essential function is telomere capping; forms homodimer via N-terminus; disruption of dimerization leads to short telomeres; autophagy and proteasome are…	42	20	70	82	37	64	45	87
YDR396W		protein_coding	Dubious open reading frame unlikely to encode a functional protein; extensively overlaps essential NCB2 gene encoding the beta subunit of the NC2 dimeric histone-fold complex [Source:SGD;Acc:S000002804]	2	1	5	6	6	11	7	11
YDR258C	HSP78	protein_coding	Oligomeric mitochondrial matrix chaperone; cooperates with Ssc1p in mitochondrial thermotolerance after heat shock; able to prevent the aggregation of misfolded proteins as well as resolubilize protein aggregates [Source:SGD;Acc:S000002666]	360	263	1672	1804	817	1017	1231	1226
YDR176W	NGG1	protein_coding	Subunit of chromatin modifying histone acetyltransferase complexes; member of the ADA complex, the SAGA complex, and the SLIK complex; transcriptional regulator involved in glucose repression of Gal4p-regulated genes [Source:SGD;Acc:S000002583]	143	63	627	582	415	501	463	474
YDL099W	BUG1	protein_coding	Cis-golgi localized protein involved in ER to Golgi transport; forms a complex with the mammalian GRASP65 homolog, Grh1p; mutants are compromised for the fusion of ER-derived vesicles with Golgi membranes [Source:SGD;Acc:S000002257]	906	422	948	765	619	707	663	543
YDR380W	ARO10	protein_coding	Phenylpyruvate decarboxylase; catalyzes decarboxylation of phenylpyruvate to phenylacetaldehyde, which is the first specific step in the Ehrlich pathway; involved in protein N-terminal Met and Ala catabolism [Source:SGD;Acc:S000002788]	402	285	1288	1552	526	579	1701	1873
YDL110C	TMA17	protein_coding	ATPase dedicated chaperone that adapts proteasome assembly to stress; Tma17p is induced upon stress; interacts with Rpt6p to assist its pairing to Rpt3p and early steps in proteasome biogenesis; associates with ribosomes; heterozygous deletion demonstrated increases in chromosome instability in a rad9 deletion background; protein abundance is decreased upon intracellular iron depletion [Source:SG…	343	130	754	689	276	372	491	523
YDR148C	KGD2	protein_coding	Dihydrolipoyl transsuccinylase; component of the mitochondrial alpha-ketoglutarate dehydrogenase complex, which catalyzes the oxidative decarboxylation of alpha-ketoglutarate to succinyl-CoA in the TCA cycle; phosphorylated [Source:SGD;Acc:S000002555]	133	84	508	724	348	515	463	614
YDL201W	TRM8	protein_coding	Noncatalytic subunit of a tRNA methyltransferase complex; Trm8p and Trm82p comprise an enzyme that catalyzes a methyl-transfer from S-adenosyl-l-methionine to the N(7) atom of guanine at position 46 in tRNA; Trm8 lacks catalytic activity if not bound to Trm82p [Source:SGD;Acc:S000002360]	100	38	268	294	280	407	253	378
YDL107W	MSS2	protein_coding	Peripherally bound inner membrane protein of the mitochondrial matrix; involved in membrane insertion of C-terminus of Cox2p, interacts genetically and physically with Cox18p [Source:SGD;Acc:S000002265]	173	56	298	297	222	209	271	192
YDR515W	SLF1	protein_coding	RNA binding protein that associates with polysomes; may be involved in regulating mRNA translation; involved in the copper-dependent mineralization of copper sulfide complexes on cell surface in cells cultured in copper salts; SLF1 has a paralog, SRO9, that arose from the whole genome duplication; protein abundance increases in response to DNA replication stress [Source:SGD;Acc:S000002923]	166	74	395	389	279	263	237	176
YDR133C		protein_coding	Dubious open reading frame; unlikely to encode a functional protein, based on available experimental and comparative sequence data; partially overlaps YDR134C [Source:SGD;Acc:S000002540]	511	336	2610	3009	1378	1608	2287	2110
YDR378C	LSM6	protein_coding	Lsm (Like Sm) protein; part of heteroheptameric complexes (Lsm2p-7p and either Lsm1p or 8p): cytoplasmic Lsm1p complex involved in mRNA decay; nuclear Lsm8p complex part of U6 snRNP and possibly involved in processing tRNA, snoRNA, and rRNA [Source:SGD;Acc:S000002786]	211	74	377	384	327	405	348	401
YDR473C	PRP3	protein_coding	Splicing factor; component of the U4/U6-U5 snRNP complex [Source:SGD;Acc:S000002881]	256	124	409	325	338	325	353	240
YDR403W	DIT1	protein_coding	Sporulation-specific enzyme required for spore wall maturation; involved in the production of a soluble LL-dityrosine-containing precursor of the spore wall; transcripts accumulate at the time of prospore enclosure [Source:SGD;Acc:S000002811]	75	42	61	50	48	47	39	30
YDR268W	MSW1	protein_coding	Mitochondrial tryptophanyl-tRNA synthetase [Source:SGD;Acc:S000002676]	62	42	310	252	201	231	236	224
YDR409W	SIZ1	protein_coding	SUMO E3 ligase; promotes attachment of small ubiquitin-related modifier sumo (Smt3p) to primarily cytoplasmic proteins; regulates Rsp5p ubiquitin ligase activity and is in turn itself regulated by Rsp5p; required for sumoylation of septins and histone H3 variant Cse4p, a prerequisite for STUbL-mediated Ub-dependent degradation; localizes to the septin ring; acts as an adapter between E2, Ubc9p an…	47	21	131	192	124	196	192	225
YDR173C	ARG82	protein_coding	Inositol polyphosphate multikinase (IPMK); sequentially phosphorylates Ins(1,4,5)P3 to form Ins(1,3,4,5,6)P5; also has diphosphoinositol polyphosphate synthase activity; regulates arginine-, phosphate-, and nitrogen-responsive genes [Source:SGD;Acc:S000002580]	61	37	94	96	109	125	101	81
YDR187C		protein_coding	Dubious open reading frame; unlikely to encode a functional protein, based on available experimental and comparative sequence data; partially overlaps the verified, essential ORF CCT6/YDR188W [Source:SGD;Acc:S000002595]	2	1	1	0	0	0	0	0
YDR389W	SAC7	protein_coding	GTPase activating protein (GAP) for Rho1p; regulator of a Tor2p-mediated, Rho1p GTPase switch that controls organization of the actin cytoskeleton; negative regulator of the RHO1-PKC1-MAPK cell integrity (CWI) and membrane fluidity homeostasis signaling pathways; potential Cdc28p substrate; SAC7 has a paralog, BAG7, that arose from the whole genome duplication [Source:SGD;Acc:S000002797]	101	61	206	236	203	252	213	235
YDR417C		protein_coding	Dubious open reading frame; unlikely to encode a functional protein, based on available experimental and comparative sequence data; partially overlaps the verified ORF RPL12B/YDR418W [Source:SGD;Acc:S000002825]	5	1	8	4	2	9	2	10
YDR165W	TRM82	protein_coding	Catalytic subunit of a tRNA methyltransferase complex; Trm8p and Trm82p comprise an enzyme that catalyzes a methyl-transfer from S-adenosyl-l-methionine to the N(7) atom of guanine at position 46 in tRNA; Trm8 lacks catalytic activity if not bound to Trm82p; relocalizes to the cytosol in response to hypoxia; mutation in human ortholog WDR4 causes microcephalic primordial dwarfism [Source:SGD;Acc:…	175	70	578	592	700	695	561	595
YDL113C	ATG20	protein_coding	Sorting nexin family member; required for the cytoplasm-to-vacuole targeting (Cvt) pathway and for endosomal sorting; has a Phox homology domain that binds phosphatidylinositol-3-phosphate; interacts with Snx4p; potential Cdc28p substrate [Source:SGD;Acc:S000002271]	108	73	316	307	273	331	275	283
YDR426C		protein_coding	Dubious open reading frame; unlikely to encode a functional protein, based on available experimental and comparative sequence data; partially overlaps the verified ORF SNX41 [Source:SGD;Acc:S000002834]	2	3	7	5	4	7	3	0
YDR521W		protein_coding	Dubious ORF that overlaps YDR520C; mutant increases expression of PIS1 and RPL3 in glycerol [Source:SGD;Acc:S000002929]	0	3	0	0	1	0	0	1
YDR086C	SSS1	protein_coding	Subunit of the Sec61p translocation complex (Sec61p-Sss1p-Sbh1p); this complex forms a channel for passage of secretory proteins through the endoplasmic reticulum membrane, and of the Ssh1p complex (Ssh1p-Sbh2p-Sss1p); interacts with Ost4p and Wbp1p [Source:SGD;Acc:S000002493]	1014	344	1421	1361	1397	1429	1409	1466
YDL021W	GPM2	protein_coding	Homolog of Gpm1p phosphoglycerate mutase; converts 3-phosphoglycerate to 2-phosphoglycerate in glycolysis; may be non-functional; GPM2 has a paralog, GPM3, that arose from the whole genome duplication [Source:SGD;Acc:S000002179]	81	38	214	232	71	84	131	153
YDR023W	SES1	protein_coding	Cytosolic seryl-tRNA synthetase; class II aminoacyl-tRNA synthetase that aminoacylates tRNA(Ser), displays tRNA-dependent amino acid recognition which enhances discrimination of the serine substrate, interacts with peroxin Pex21p [Source:SGD;Acc:S000002430]	1586	667	4697	4168	4985	5359	4668	4166
YDR394W	RPT3	protein_coding	ATPase of the 19S regulatory particle of the 26S proteasome; one of ATPases of the regulatory particle; involved in the degradation of ubiquitinated substrates; substrate of N-acetyltransferase B [Source:SGD;Acc:S000002802]	319	175	962	1192	661	827	598	703
YDR320C-A	DAD4	protein_coding	Essential subunit of the Dam1 complex (aka DASH complex); complex couples kinetochores to the force produced by MT depolymerization thereby aiding in chromosome segregation; is transferred to the kinetochore prior to mitosis [Source:SGD;Acc:S000007604]	233	120	295	189	189	205	218	185
YDR003W-A		protein_coding	Putative protein of unknown function; identified by expression profiling and mass spectrometry [Source:SGD;Acc:S000028819]	26	9	43	57	37	51	44	48
YDR183W	PLP1	protein_coding	Protein that interacts with CCT (chaperonin containing TCP-1) complex; has a role in actin and tubulin folding; has weak similarity to phosducins, which are G-protein regulators [Source:SGD;Acc:S000002591]	164	56	206	170	161	226	180	166
YDR245W	MNN10	protein_coding	Subunit of a Golgi mannosyltransferase complex; complex mediates elongation of the polysaccharide mannan backbone; membrane protein of the mannosyltransferase family; other members of the complex are Anp1p, Mnn9p, Mnn11p, and Hoc1p [Source:SGD;Acc:S000002653]	320	180	1141	1053	827	985	1013	1030
YDR431W		protein_coding	Dubious open reading frame; unlikely to encode a functional protein, based on available experimental and comparative sequence data [Source:SGD;Acc:S000002839]	2	1	0	0	0	3	0	1
YDL154W	MSH5	protein_coding	Protein of the MutS family; forms a dimer with Msh4p that facilitates crossovers between homologs during meiosis; msh5-Y823H mutation confers tolerance to DNA alkylating agents; homologs present in C. elegans and humans [Source:SGD;Acc:S000002313]	120	34	207	220	156	169	157	176
YDL184C	RPL41A	protein_coding	Ribosomal 60S subunit protein L41A; comprises only 25 amino acids; rpl41a rpl41b double null mutant is viable; homologous to mammalian ribosomal protein L41, no bacterial homolog; RPL41A has a paralog, RPL41B, that arose from the whole genome duplication [Source:SGD;Acc:S000002343]	947	451	1407	935	901	1856	893	1098
YDR153C	ENT5	protein_coding	Protein containing an N-terminal epsin-like domain; involved in clathrin recruitment and traffic between the Golgi and endosomes; associates with the clathrin adaptor Gga2p, clathrin adaptor complex AP-1, and clathrin [Source:SGD;Acc:S000002560]	92	50	371	386	325	367	335	365
YDR014W-A	HED1	protein_coding	Meiosis-specific protein; down-regulates Rad51p-mediated mitotic recombination when the meiotic recombination machinery is impaired; promotes synapsis and required for the normal morphogenesis of synaptonemal complex; prevents the recruitment of Rad54p to site-specific DNA double-strand breaks in vivo; early meiotic gene, transcribed specifically during meiotic prophase [Source:SGD;Acc:S000113613]	45	31	8	6	11	7	4	10
YDR434W	GPI17	protein_coding	Transmembrane protein; subunit of the glycosylphosphatidylinositol transamidase complex that adds GPIs to newly synthesized proteins; human PIG-S homolog [Source:SGD;Acc:S000002842]	357	228	678	605	616	693	661	590
YDL002C	NHP10	protein_coding	Non-essential INO80 chromatin remodeling complex subunit; preferentially binds DNA ends, protecting them from exonucleatic cleavage; deletion affects telomere maintenance via recombination; related to mammalian high mobility group proteins [Source:SGD;Acc:S000002160]	139	48	514	363	350	349	374	337
YDR225W	HTA1	protein_coding	Histone H2A; core histone protein required for chromatin assembly and chromosome function; one of two nearly identical subtypes (see also HTA2); DNA damage-dependent phosphorylation by Mec1p facilitates DNA repair; acetylated by Nat4p; N-terminally propionylated in vivo [Source:SGD;Acc:S000002633]	2328	708	7960	6118	4867	5596	5792	5204
YDR418W	RPL12B	protein_coding	Ribosomal 60S subunit protein L12B; rpl12a rpl12b double mutant exhibits slow growth and slow translation; homologous to mammalian ribosomal protein L12 and bacterial L11; RPL12B has a paralog, RPL12A, that arose from the whole genome duplication [Source:SGD;Acc:S000002826]	2503	1120	7016	8271	8531	9453	8155	9420
YDR224C	HTB1	protein_coding	Histone H2B; core histone protein required for chromatin assembly and chromosome function; nearly identical to HTB2; Rad6p-Bre1p-Lge1p mediated ubiquitination regulates reassembly after DNA replication, transcriptional activation, meiotic DSB formation and H3 methylation [Source:SGD;Acc:S000002632]	2679	675	5570	5841	3776	4469	4309	4956
YDR502C	SAM2	protein_coding	S-adenosylmethionine synthetase; catalyzes transfer of the adenosyl group of ATP to the sulfur atom of methionine; comparative analysis suggests that a mitochondrially targeted form may result from translation starting at a non-canonical codon upstream of the annotated start codon [Source:SGD;Acc:S000002910]	764	573	1332	1805	1512	1926	1739	2380
YDR447C	RPS17B	protein_coding	Ribosomal protein 51 (rp51) of the small (40s) subunit; homologous to mammalian ribosomal protein S17, no bacterial homolog; RPS17B has a paralog, RPS17A, that arose from the whole genome duplication; protein abundance increases in response to DNA replication stress [Source:SGD;Acc:S000002855]	3971	1851	7969	6234	9093	10753	8063	6906
YDL039C	PRM7	protein_coding	Pheromone-regulated protein; predicted to have one transmembrane segment; promoter contains Gcn4p binding elements; in W303 strain one continuous open reading frame comprising of YDL037C, the intergenic region and YDL039C encodes the IMI1 [Source:SGD;Acc:S000002197]	10	16	28	46	189	237	20	27
YDL225W	SHS1	protein_coding	Component of the septin ring that is required for cytokinesis; present at the ends of rod-like septin hetero-oligomers; C-terminal extension is important for recruitment of Bni5p to the mother-bud neck, which in turn is required for Myo1p recruitment and cytokinesis; undergoes sumoylation and phosphorylation during mitosis; protein abundance increases in response to DNA replication stress [Source…	214	115	659	667	485	536	598	566
YDR259C	YAP6	protein_coding	Basic leucine zipper (bZIP) transcription factor; physically interacts with the Tup1-Cyc8 complex and recruits Tup1p to its targets; overexpression increases sodium and lithium tolerance; computational analysis suggests a role in regulation of expression of genes involved in carbohydrate metabolism; YAP6 has a paralog, CIN5, that arose from the whole genome duplication [Source:SGD;Acc:S000002667]	84	67	52	78	85	90	55	62
YDR495C	VPS3	protein_coding	Component of CORVET membrane tethering complex; cytoplasmic protein required for the sorting and processing of soluble vacuolar proteins, acidification of the vacuolar lumen, and assembly of the vacuolar H -ATPase [Source:SGD;Acc:S000002903]	201	133	374	373	330	357	344	285
YDL151C	BUD30	protein_coding	Dubious open reading frame; unlikely to encode a functional protein, based on available experimental and comparative sequence data; not conserved in closely related Saccharomyces species; 96% of ORF overlaps the verified gene RPC53; diploid mutant displays a weak budding pattern phenotype in a systematic assay [Source:SGD;Acc:S000002310]	1	0	2	3	1	1	1	0
YDR357C	CNL1	protein_coding	Subunit of the BLOC-1 complex involved in endosomal maturation; interacts with Msb3p; null mutant is sensitive to drug inducing secretion of vacuolar cargo; green fluorescent protein (GFP)-fusion protein localizes to the cytoplasm [Source:SGD;Acc:S000002765]	279	185	317	262	211	294	194	220
YDR370C	DXO1	protein_coding	mRNA 5'-end-capping quality-control protein; has distributive, 5'-3' exoRNase activity; similar to Rai1p; [Source:SGD;Acc:S000002778]	89	55	284	272	249	253	250	270
YDR298C	ATP5	protein_coding	Subunit 5 of the stator stalk of mitochondrial F1F0 ATP synthase; F1F0 ATP synthase is a large, evolutionarily conserved enzyme complex required for ATP synthesis; homologous to bovine subunit OSCP (oligomycin sensitivity-conferring protein); phosphorylated [Source:SGD;Acc:S000002706]	141	112	699	898	481	471	611	735
YDR276C	PMP3	protein_coding	Small plasma membrane protein; confers resistance to amphotericin B and is a potential target of this common antifungal drug; related to a family of plant polypeptides that are overexpressed under high salt concentration or low temperature; not essential for viability; deletion causes hyperpolarization of the plasma membrane potential [Source:SGD;Acc:S000002684]	383	132	1299	1384	598	921	867	1262
YDL185C-A		protein_coding	Dubious open reading frame; unlikely to encode a functional protein, based on available experimental and comparative sequence data; partially overlaps the verified gene YDL185W; identified by homology with hemiascomycetous yeast species [Source:SGD;Acc:S000007600]	0	0	1	0	0	0	0	0
YDR545C-A		protein_coding	Dubious open reading frame; unlikely to encode a functional protein, based on available experimental and comparative sequence data; completely overlaps the verified ORF YRF1-1/YDR545W [Source:SGD;Acc:S000028617]	0	0	0	0	0	0	0	0
tM(CAU)D	EMT1	tRNA	Methionine tRNA (tRNA-Met), functions in translational elongation; not involved in translational initiation; predicted by tRNAscan-SE analysis [Source:SGD;Acc:S000006659]	0	0	0	1	0	0	0	0
YDL247W	MPH2	protein_coding	Alpha-glucoside permease; transports maltose, maltotriose, alpha-methylglucoside, and turanose; almost identical to Mph3p; encoded in a subtelomeric position in a region likely to have undergone duplication [Source:SGD;Acc:S000002406]	0	0	0	0	0	0	0	0
YDR406W	PDR15	protein_coding	Plasma membrane ATP binding cassette (ABC) transporter; multidrug transporter and general stress response factor implicated in cellular detoxification; regulated by Pdr1p, Pdr3p and Pdr8p; promoter contains a PDR responsive element; PDR15 has a paralog, PDR5, that arose from the whole genome duplication [Source:SGD;Acc:S000002814]	55	25	151	227	73	96	133	187
YDR273W	DON1	protein_coding	Meiosis-specific component of the spindle pole body; subunit of the leading edge protein (LEP) complex (Ssp1-Ady3-Don1-Irc10) that forms a ring-like structure at the leading edge of the prospore membrane (PSM) during meiosis II; required for PSM growth and closure; DON1 has a paralog, CUE5, that arose from the whole genome [Source:SGD;Acc:S000002681]	27	22	46	47	49	49	37	39
YDR269C		protein_coding	Dubious open reading frame; unlikely to encode a functional protein, based on available experimental and comparative sequence data [Source:SGD;Acc:S000002677]	0	0	1	0	0	1	0	0
YDR453C	TSA2	protein_coding	Stress inducible cytoplasmic thioredoxin peroxidase; cooperates with Tsa1p in the removal of reactive oxygen, nitrogen and sulfur species using thioredoxin as hydrogen donor; deletion enhances the mutator phenotype of tsa1 mutants; protein abundance increases in response to DNA replication stress; TSA2 has a paralog, TSA1, that arose from the whole genome duplication [Source:SGD;Acc:S000002861]	74	25	81	110	37	47	43	49
YDR383C	NKP1	protein_coding	Central kinetochore protein and subunit of the Ctf19 complex; mutants have elevated rates of chromosome loss; orthologous to fission yeast kinetochore protein fta4 [Source:SGD;Acc:S000002791]	91	33	172	139	120	146	142	146
YDR375C	BCS1	protein_coding	Protein translocase and chaperone required for Complex III assembly; member of the AAA ATPase family; forms a homo-oligomeric complex in the mitochondrial inner membrane that translocates the C-terminal domain of Rip1p from the matrix across the inner membrane and delivers it to an assembly intermediate of respiratory Complex III; also required for assembly of the Qcr10p subunit; mutation is func…	117	85	653	637	371	442	472	523
YDL161W	ENT1	protein_coding	Epsin-like protein involved in endocytosis and actin patch assembly; functionally redundant with Ent2p; binds clathrin via a clathrin-binding domain motif at C-terminus; relocalizes from bud neck to cytoplasm upon DNA replication stress; ENT1 has a paralog, ENT2, that arose from the whole genome duplication [Source:SGD;Acc:S000002320]	425	198	647	658	578	529	553	574
YDL051W	LHP1	protein_coding	RNA binding protein required for maturation of tRNA and U6 snRNA; acts as a molecular chaperone for RNAs transcribed by polymerase III; homologous to human La (SS-B) autoantigen [Source:SGD;Acc:S000002209]	263	104	810	701	961	1072	855	840
YDR084C	TVP23	protein_coding	Integral membrane protein; localized to late Golgi vesicles along with the v-SNARE Tlg2p; green fluorescent protein (GFP)-fusion protein localizes to the cytoplasm in a punctate pattern [Source:SGD;Acc:S000002491]	130	81	433	411	332	396	368	354
YDL056W	MBP1	protein_coding	Transcription factor; involved in regulation of cell cycle progression from G1 to S phase, forms a complex with Swi6p that binds to MluI cell cycle box regulatory element in promoters of DNA synthesis genes [Source:SGD;Acc:S000002214]	136	90	325	365	232	301	322	286
YDR344C		protein_coding	Putative protein of unknown function; conserved among S. cerevisiae strains [Source:SGD;Acc:S000002752]	1	0	2	5	4	3	3	6
YDR320C	SWA2	protein_coding	Auxilin-like protein involved in vesicular transport; clathrin-binding protein required for uncoating of clathrin-coated vesicles [Source:SGD;Acc:S000002728]	75	43	161	239	135	221	170	262
YDR221W	GTB1	protein_coding	Glucosidase II beta subunit, forms a complex with alpha subunit Rot2p; involved in removal of two glucose residues from N-linked glycans during glycoprotein biogenesis in the ER; relocalizes from ER to cytoplasm upon DNA replication stress [Source:SGD;Acc:S000002629]	137	82	409	417	236	267	336	347
tI(AAU)D		tRNA	Isoleucine tRNA (tRNA-Ile), predicted by tRNAscan-SE analysis [Source:SGD;Acc:S000006601]	1	0	0	0	0	0	0	0
YDL032W		protein_coding	Dubious open reading frame; unlikely to encode a functional protein, based on available experimental and comparative sequence data; partially overlaps verified gene SLM3/YDL033C; YDL032W is not an essential gene [Source:SGD;Acc:S000002190]	5	1	0	0	0	0	0	0
YDR456W	NHX1	protein_coding	Na /H and K /H exchanger; required for intracellular sequestration of Na and K ; located in the vacuole and late endosome compartments; required for osmotolerance to acute hypertonic shock and for vacuolar fusion; ortholog of human NHE9, which is linked to autism [Source:SGD;Acc:S000002864]	165	129	513	626	359	453	501	564
YDL036C	PUS9	protein_coding	Mitochondrial tRNA:pseudouridine synthase; catalyzes the formation of pseudouridine at position 32 in mitochondrial tRNAs; contains an N-terminal mitochondrial targeting sequence; PUS9 has a paralog, RIB2, that arose from the whole genome duplication [Source:SGD;Acc:S000002194]	94	54	349	338	289	357	306	310
tL(CAA)D		tRNA	Leucine tRNA (tRNA-Leu), predicted by tRNAscan-SE analysis [Source:SGD;Acc:S000006638]	0	0	0	0	0	1	0	1
YDL217C	TIM22	protein_coding	Essential core component of the mitochondrial TIM22 complex; involved in insertion of polytopic proteins into the inner membrane; forms the channel through which proteins are imported [Source:SGD;Acc:S000002376]	32	19	278	287	255	310	255	313
snR63		snoRNA	C/D box small nucleolar RNA (snoRNA); guides 2'-O-methylation of large subunit (LSU) rRNA at position A2256 [Source:SGD;Acc:S000006454]	24	14	82	66	98	98	71	62
YDR334W	SWR1	protein_coding	Swi2/Snf2-related ATPase; structural component of the SWR1 complex, which exchanges histone variant H2AZ (Htz1p) for chromatin-bound histone H2A; relocalizes to the cytosol in response to hypoxia; chronological aging factor that mediates lifespan extension by dietary restriction [Source:SGD;Acc:S000002742]	167	105	608	622	477	543	517	452
YDL049C	KNH1	protein_coding	Protein with similarity to Kre9p; Kre9p is involved in cell wall beta 1,6-glucan synthesis; overproduction suppresses growth defects of a kre9 null mutant; required for propionic acid resistance [Source:SGD;Acc:S000002207]	45	27	55	77	45	52	45	51
YDL164C	CDC9	protein_coding	DNA ligase I found in nucleus and mitochondria; essential enzyme that joins Okazaki fragments during DNA replication; also acts in ribonucleotide excision repair, base excision repair, and recombination; DNA ligase I mutants trigger ubiquitination of PCNA at K107, facilitating Rad59p-mediated bypass of unligated Okazaki fragments; human homolog LIG1 can complement yeast cdc9 temperature-sensitive…	70	55	314	368	288	349	298	379
YDR384C	ATO3	protein_coding	Plasma membrane protein, putative ammonium transporter; regulation pattern suggests a possible role in export of ammonia from the cell; phosphorylated in mitochondria; member of the TC 9.B.33 YaaH family of putative transporters [Source:SGD;Acc:S000002792]	20	12	138	181	140	184	152	186
YDR149C		protein_coding	Dubious open reading frame; unlikely to encode a functional protein, based on available experimental and comparative sequence data; overlaps the verified gene NUM1/YDR150W; null mutation blocks anaerobic growth [Source:SGD;Acc:S000002556]	0	0	1	0	0	0	0	1
YDR093W	DNF2	protein_coding	Aminophospholipid translocase (flippase); type 4 P-type ATPase; involved in phospholipid translocation, contributing to endocytosis, protein transport, and cellular polarization; localizes primarily to the plasma membrane; localizes to the shmoo tip where it has a redundant role in the cellular response to mating pheromone; DNF2 has a paralog, DNF1, that arose from the whole genome duplication [S…	150	79	361	574	331	535	447	643
YDR071C	PAA1	protein_coding	Polyamine acetyltransferase; acetylates polyamines (e.g. putrescine, spermidine, spermine) and also aralkylamines (e.g. tryptamine, phenylethylamine); may be involved in transcription and/or DNA replication [Source:SGD;Acc:S000002478]	633	189	1266	1296	1055	1213	1108	1030
YDL143W	CCT4	protein_coding	Subunit of the cytosolic chaperonin Cct ring complex; related to Tcp1p, required for the assembly of actin and tubulins in vivo [Source:SGD;Acc:S000002302]	380	232	1633	1816	1299	1700	1275	1508
YDR032C	PST2	protein_coding	Protein with similarity to a family of flavodoxin-like proteins; induced by oxidative stress in a Yap1p dependent manner; the authentic, non-tagged protein is detected in highly purified mitochondria in high-throughput studies; protein abundance increases in response to DNA replication stress; PST2 has a paralog, RFS1, that arose from the whole genome duplication [Source:SGD;Acc:S000002439]	433	286	2982	2631	1222	1473	1865	1831
tR(UCU)D		tRNA	Arginine tRNA (tRNA-Arg), predicted by tRNAscan-SE analysis; one of 11 nuclear tRNA genes containing the tDNA-anticodon UCU (converted to mcm5-UCU in the mature tRNA), decodes AGA codons into arginine, one of 19 nuclear tRNAs for arginine [Source:SGD;Acc:S000006709]	0	0	0	0	0	0	0	0
YDR063W	AIM7	protein_coding	Protein that interacts with Arp2/3 complex; interacts with Arp2/3 complex to stimulate actin filament debranching and inhibit actin nucleation; has similarity to Cof1p and also to human glia maturation factor (GMF); null mutant displays elevated mitochondrial genome loss [Source:SGD;Acc:S000002470]	297	120	409	517	338	338	407	475
YDL166C	FAP7	protein_coding	Essential NTPase required for small ribosome subunit synthesis; mediates processing of the 20S pre-rRNA at site D in the cytoplasm but associates only transiently with 43S preribosomes via Rps14p; complex with Rps14 is conserved between humans, yeast, and arches; may be the endonuclease for site D; depletion leads to accumulation of pre-40S ribosomes in 80S-like ribosomes; human TAF9 functionally…	209	90	436	444	333	432	370	409
YDR004W	RAD57	protein_coding	Protein that stimulates strand exchange; stimulates strand exchange by stabilizing the binding of Rad51p to single-stranded DNA; involved in the recombinational repair of double-strand breaks in DNA during vegetative growth and meiosis; forms heterodimer with Rad55p [Source:SGD;Acc:S000002411]	115	40	360	289	266	313	272	263
YDR151C	CTH1	protein_coding	Member of the CCCH zinc finger family; similar to mammalian Tis11 protein, which activates transcription and also has a role in mRNA degradation; may function with Tis11p in iron homeostasis; CTH1 has a paralog, TIS11, that arose from the whole genome duplication [Source:SGD;Acc:S000002558]	76	53	279	229	231	273	197	203
YDR037W	KRS1	protein_coding	Lysyl-tRNA synthetase [Source:SGD;Acc:S000002444]	853	569	3714	4169	2520	3496	3437	3901
YDL175C	AIR2	protein_coding	RNA-binding subunit of the TRAMP nuclear RNA surveillance complex; involved in nuclear RNA processing and degradation; involved in TRAMP complex assembly as a bridge between Mtr4p and Trf4p; stimulates the poly(A) polymerase activity of Pap2p in vitro; has 5 zinc knuckle motifs; AIR2 has a paralog, AIR1, that arose from the whole genome duplication; Air2p and Air1p have nonredundant roles in regu…	59	30	157	182	139	181	162	169
YDR286C		protein_coding	Putative protein of unknown function; predicted to have thiol-disulfide oxidoreductase active site [Source:SGD;Acc:S000002694]	139	60	181	186	125	154	151	133
YDR172W	SUP35	protein_coding	Translation termination factor eRF3; has a role in mRNA deadenylation and decay; altered protein conformation creates the [PSI( )] prion that modifies cellular fitness, alters translational fidelity by affecting reading frame selection, and results in a nonsense suppressor phenotype; many stress-response genes are repressed in the presence of [PSI( )] [Source:SGD;Acc:S000002579]	409	273	2053	1928	1752	2172	1939	1849
YDL174C	DLD1	protein_coding	Major mitochondrial D-lactate dehydrogenase; oxidizes D-lactate to pyruvate, transcription is heme-dependent, repressed by glucose, and derepressed in ethanol or lactate; located in the mitochondrial inner membrane [Source:SGD;Acc:S000002333]	381	223	1826	2000	479	610	1307	1635
YDR080W	VPS41	protein_coding	Subunit of the HOPS endocytic tethering complex; vacuole membrane protein that functions as a Rab GTPase effector, interacting specifically with the GTP-bound conformation of Ypt7p, facilitating tethering, docking and promoting membrane fusion events at the late endosome and vacuole; required for both membrane and protein trafficking; Yck3p-mediated phosphorylation regulates the organization of v…	167	122	568	452	414	490	436	429
YDR503C	LPP1	protein_coding	Lipid phosphate phosphatase; catalyzes Mg(2 )-independent dephosphorylation of phosphatidic acid (PA), lysophosphatidic acid, and diacylglycerol pyrophosphate; involved in control of the cellular levels of phosphatidylinositol and PA [Source:SGD;Acc:S000002911]	64	30	187	160	129	194	159	171
YDR069C	DOA4	protein_coding	Ubiquitin hydrolase; deubiquitinates intralumenal vesicle (ILVs) cargo proteins; required for recycling ubiquitin from proteasome-bound ubiquitinated intermediates, acts at the late endosome/prevacuolar compartment to recover ubiquitin from ubiquitinated membrane proteins destined for the vacuole; DOA4 has a paralog, UBP5, that arose from the whole genome duplication [Source:SGD;Acc:S000002476]	46	51	268	298	184	241	272	289
YDR047W	HEM12	protein_coding	Uroporphyrinogen decarboxylase; catalyzes the fifth step in the heme biosynthetic pathway; localizes to both the cytoplasm and nucleus; a hem12 mutant has phenotypes similar to patients with porphyria cutanea tarda [Source:SGD;Acc:S000002454]	165	103	1029	1026	874	917	880	972
YDR215C		protein_coding	Putative protein of unknown function; conserved across S. cerevisiae strains; null mutant displays elevated sensitivity to expression of a mutant huntingtin fragment or of alpha-synuclein [Source:SGD;Acc:S000002623]	1	1	0	1	3	1	1	0
YDR267C	CIA1	protein_coding	Component of cytosolic iron-sulfur protein assembly (CIA) machinery; acts at late step of Fe-S cluster assembly; forms CIA targeting complex with Cia2p and Met18p that directs Fe-S cluster incorporation into subset of proteins involved in methionine biosynthesis, DNA replication and repair, transcription, telomere maintenance; contains WD40 repeats; human homolog CIAO1 can complement yeast cia1 n…	89	58	448	375	342	376	328	396
YDR142C	PEX7	protein_coding	Peroxisomal signal receptor for peroxisomal matrix proteins; recognizes the N-terminal nonapeptide signal (PTS2); WD repeat protein; defects in human homolog cause lethal rhizomelic chondrodysplasia punctata (RCDP) [Source:SGD;Acc:S000002549]	53	25	162	230	140	159	144	184
YDL212W	SHR3	protein_coding	Endoplasmic reticulum packaging chaperone; required for incorporation of amino acid permeases into COPII coated vesicles for transport to the cell surface [Source:SGD;Acc:S000002371]	1258	518	2270	1775	1667	1941	1720	1621
YDR249C		protein_coding	Putative protein of unknown function [Source:SGD;Acc:S000002657]	75	34	72	98	112	105	81	108
YDL209C	CWC2	protein_coding	Member of the NineTeen Complex (NTC); this complex contains Prp19p and stabilizes U6 snRNA in catalytic forms of the spliceosome containing U2, U5, and U6 snRNAs; binds directly to U6 snRNA; similar to S. pombe Cwf2 [Source:SGD;Acc:S000002368]	36	18	124	113	77	115	126	102
YDR044W	HEM13	protein_coding	Coproporphyrinogen III oxidase; oxygen-requiring enzyme that catalyzes sixth step in heme biosynthetic pathway; transcription is repressed by oxygen and heme (via Rox1p and Hap1p); human homolog CPOX can complement yeast mutant and allow growth of haploid null after sporulation of a heterozygous diploid [Source:SGD;Acc:S000002451]	64	39	189	273	218	349	180	219
tK(UUU)D		tRNA	Lysine tRNA (tRNA-Lys), predicted by tRNAscan-SE analysis; thiolation of uridine at wobble position (34) requires Ncs6p [Source:SGD;Acc:S000006629]	7	5	7	1	2	3	2	0
YDR311W	TFB1	protein_coding	Subunit of TFIIH and nucleotide excision repair factor 3 complexes; required for nucleotide excision repair, target for transcriptional activators; relocalizes to the cytosol in response to hypoxia [Source:SGD;Acc:S000002719]	177	78	456	429	385	378	449	369
YDL159C-B		protein_coding	Putative protein of unknown function; identified by gene-trapping, microarray-based expression analysis, and genome-wide homology searching [Source:SGD;Acc:S000028612]	0	0	0	1	0	1	0	0
YDR222W		protein_coding	Protein of unknown function; green fluorescent protein (GFP)-fusion protein localizes to the cytoplasm in a punctate pattern; YDR222W has a paralog, YLR225C, that arose from the whole genome duplication [Source:SGD;Acc:S000002630]	7	1	49	49	66	57	53	56
YDR510C-A		protein_coding	Dubious open reading frame unlikely to encode a functional protein; identified by gene-trapping, microarray-based expression analysis, and genome-wide homology searching [Source:SGD;Acc:S000028615]	2	3	2	2	1	5	0	1
YDR401W		protein_coding	Dubious open reading frame; unlikely to encode a functional protein, based on available experimental and comparative sequence data [Source:SGD;Acc:S000002809]	13	7	33	16	29	23	32	17
YDR207C	UME6	protein_coding	Rpd3L histone deacetylase complex subunit; key transcriptional regulator of early meiotic genes; involved in chromatin remodeling and transcriptional repression via DNA looping; binds URS1 upstream regulatory sequence, represses transcription by recruiting conserved histone deacetylase Rpd3p (through co-repressor Sin3p) and chromatin-remodeling factor Isw2p; couples metabolic responses to nutriti…	101	68	264	215	200	234	215	225
YDL005C	MED2	protein_coding	Subunit of the RNA polymerase II mediator complex; associates with core polymerase subunits to form the RNA polymerase II holoenzyme; essential for transcriptional regulation; relocalizes to the cytosol in response to hypoxia [Source:SGD;Acc:S000002163]	114	74	413	395	400	405	389	311
YDR295C	HDA2	protein_coding	Subunit of the HDA1 histone deacetylase complex; possibly tetrameric trichostatin A-sensitive class II histone deacetylase complex contains Hda1p homodimer and an Hda2p-Hda3p heterodimer; involved in telomere maintenance; relocalizes to the cytosol in response to hypoxia [Source:SGD;Acc:S000002703]	100	78	291	402	295	306	263	287
YDR543C		protein_coding	Dubious open reading frame; unlikely to encode a functional protein, based on available experimental and comparative sequence data [Source:SGD;Acc:S000002951]	0	0	0	0	1	0	0	0
YDL208W	NHP2	protein_coding	Protein related to mammalian high mobility group (HMG) proteins; nuclear protein; essential for function of H/ACA-type snoRNPs, which are involved in 18S rRNA processing [Source:SGD;Acc:S000002367]	685	254	1737	1575	1747	1904	1589	1702
YDR135C	YCF1	protein_coding	Vacuolar glutathione S-conjugate transporter; ABC-C transporter of the ATP-binding cassette family; required for vacuole fusion; forms stable complexes with vacuole fusion machinery; regulates Vam7p recruitment to vacuoles; role in detoxifying metals (Cd, Hg, As); transports GSSG that is not immediately reduced in cytosol to vacuole; transports unconjugated bilirubin, selenodigluthatione, oxidize…	624	466	1443	1440	993	1182	1302	1334
YDL114W		protein_coding	Putative short-chain dehydrogenase/reductase; YDL114W is not an essential gene [Source:SGD;Acc:S000002272]	4	2	1	3	4	1	0	0
YDR247W	VHS1	protein_coding	Cytoplasmic serine/threonine protein kinase; identified as a high-copy suppressor of the synthetic lethality of a sis2 sit4 double mutant, suggesting a role in G1/S phase progression; VHS1 has a paralog, SKS1, that arose from the whole genome duplication [Source:SGD;Acc:S000002655]	63	40	82	116	56	59	57	79
YDL197C	ASF2	protein_coding	Anti-silencing protein; causes derepression of silent loci when overexpressed [Source:SGD;Acc:S000002356]	35	21	130	158	97	138	143	174
YDR229W	IVY1	protein_coding	Phospholipid-binding protein that interacts with both Ypt7p and Vps33p; may partially counteract the action of Vps33p and vice versa, localizes to the rim of the vacuole as cells approach stationary phase [Source:SGD;Acc:S000002637]	61	33	250	250	181	238	234	217
YDR095C		protein_coding	Dubious open reading frame; unlikely to encode a functional protein, based on available experimental and comparative sequence data [Source:SGD;Acc:S000002502]	0	0	3	5	3	0	4	0
YDR027C	VPS54	protein_coding	Component of the GARP (Golgi-associated retrograde protein) complex; GARP is required for the recycling of proteins from endosomes to the late Golgi, and for mitosis after DNA damage induced checkpoint arrest; potentially phosphorylated by Cdc28p; members of the GARP complex are Vps51p-Vps52p-Vps53p-Vps54p [Source:SGD;Acc:S000002434]	121	88	627	564	604	577	636	539
YDL106C	PHO2	protein_coding	Homeobox transcription factor; regulatory targets include genes involved in phosphate metabolism; binds cooperatively with Pho4p to the PHO5 promoter; phosphorylation of Pho2p facilitates interaction with Pho4p; relocalizes to the cytosol in response to hypoxia [Source:SGD;Acc:S000002264]	70	54	203	250	200	200	204	192
YDR404C	RPB7	protein_coding	RNA polymerase II subunit B16; forms dissociable heterodimer with Rpb4p; Rpb4/7 dissociates from RNAPII as Ser2 CTD phosphorylation increases; Rpb4/7 regulates cellular lifespan via mRNA decay process; involved in recruitment of 3'-end processing factors to transcribing RNA polymerase II complex, export of mRNA to cytoplasm under stress conditions; also involved in translation initiation [Source:…	129	76	381	366	286	342	350	437
YDR256C	CTA1	protein_coding	Catalase A; breaks down hydrogen peroxide in the peroxisomal matrix formed by acyl-CoA oxidase (Pox1p) during fatty acid beta-oxidation [Source:SGD;Acc:S000002664]	20	13	29	26	31	30	24	20
YDR518W	EUG1	protein_coding	Protein disulfide isomerase of the endoplasmic reticulum lumen; EUG1 has a paralog, PDI1, that arose from the whole genome duplication; function overlaps with that of Pdi1p; may interact with nascent polypeptides in the ER [Source:SGD;Acc:S000002926]	239	142	408	414	393	465	429	435
YDR055W	PST1	protein_coding	Cell wall protein that contains a putative GPI-attachment site; secreted by regenerating protoplasts; up-regulated by activation of the cell integrity pathway, as mediated by Rlm1p; upregulated by cell wall damage via disruption of FKS1; PST1 has a paralog, ECM33, that arose from the whole genome duplication [Source:SGD;Acc:S000002462]	1181	1069	1355	1832	1000	1281	1199	1419
YDL087C	LUC7	protein_coding	Essential protein associated with the U1 snRNP complex; splicing factor involved in recognition of 5' splice site; contains two zinc finger motifs; N-terminal zinc finger binds pre-mRNA; relocalizes to the cytosol in response to hypoxia [Source:SGD;Acc:S000002245]	21	12	57	85	51	59	55	80
YDR177W	UBC1	protein_coding	Ubiquitin-conjugating enzyme; key E2 partner with Ubc4p for the anaphase-promoting complex (APC); mediates selective degradation of short-lived and abnormal proteins; plays a role in vesicle biogenesis and ER-associated protein degradation (ERAD); component of the cellular stress response; protein abundance increases in response to DNA replication stress key E2 partner with Ubc4p for the anaphase…	672	240	1043	1022	808	911	813	766
YDL014W	NOP1	protein_coding	Histone glutamine methyltransferase, modifies H2A at Q105 in nucleolus; component of the small subunit processome complex, which is required for processing of pre-18S rRNA; ortholog of mammalian fibrillarin; inviability of the null mutant is functionally complemented by human FBL [Source:SGD;Acc:S000002172]	355	208	1597	2012	1594	2341	1854	2167
YDR289C	RTT103	protein_coding	Protein involved in transcription termination by RNA polymerase II; interacts with exonuclease Rat1p and Rai1p; has an RPR domain (carboxy-terminal domain interacting domain); also involved in regulation of Ty1 transposition [Source:SGD;Acc:S000002697]	179	97	348	309	278	302	300	259
YDL159W	STE7	protein_coding	Signal transducing MAP kinase kinase; involved in pheromone response where it phosphorylates Fus3p; involved in the pseudohyphal/invasive growth pathway where it phosphorylates of Kss1p; phosphorylated by Ste11p; degraded by ubiquitin pathway [Source:SGD;Acc:S000002318]	30	20	107	156	115	150	106	143
YDR532C	KRE28	protein_coding	Subunit of a kinetochore-microtubule binding complex; complex bridges centromeric heterochromatin and kinetochore MAPs and motors; required for sister chromatid bi-orientation and kinetochore binding of SAC components; complex also includes Spc105p; modified by sumoylation [Source:SGD;Acc:S000002940]	145	57	236	208	165	213	186	166
YDR137W	RGP1	protein_coding	Subunit of a Golgi membrane exchange factor (Ric1p-Rgp1p); this complex catalyzes nucleotide exchange on Ypt6p [Source:SGD;Acc:S000002544]	192	103	518	466	425	418	450	418
YDL153C	SAS10	protein_coding	Subunit of U3-containing Small Subunit (SSU) processome complex; involved in production of 18S rRNA and assembly of small ribosomal subunit; disrupts silencing when overproduced; mutant has increased aneuploidy tolerance; essential gene [Source:SGD;Acc:S000002312]	578	247	1223	1073	1309	1331	1108	909
YDR393W	SHE9	protein_coding	Protein required for normal mitochondrial morphology; mitochondrial inner membrane protein; may be involved in fission of the inner membrane; forms a homo-oligomeric complex [Source:SGD;Acc:S000002801]	81	33	345	295	248	257	317	292
YDR506C	GMC1	protein_coding	Protein involved in meiotic progression; mutants are delayed in meiotic nuclear division and are defective in synaptonemal complex assembly; possible membrane-localized protein; SWAT-GFP and mCherry fusion proteins localize to the endoplasmic reticulum and vacuole respectively [Source:SGD;Acc:S000002914]	20	13	98	99	48	49	59	68
YDL219W	DTD1	protein_coding	D-Tyr-tRNA(Tyr) deacylase; functions in protein translation, may affect nonsense suppression via alteration of the protein synthesis machinery; ubiquitous among eukaryotes [Source:SGD;Acc:S000002378]	174	62	290	255	248	311	260	238
YDL090C	RAM1	protein_coding	Beta subunit of the CAAX farnesyltransferase (FTase); this complex prenylates the a-factor mating pheromone and Ras proteins; required for the membrane localization of Ras proteins and a-factor; homolog of the mammalian FTase beta subunit [Source:SGD;Acc:S000002248]	54	50	234	255	193	217	240	244
YDR033W	MRH1	protein_coding	Protein that localizes primarily to the plasma membrane; also found at the nuclear envelope; long-lived protein that is asymmetrically retained in the plasma membrane of mother cells; the authentic, non-tagged protein is detected in mitochondria in a phosphorylated state; null mutation confers sensitivity to acetic acid [Source:SGD;Acc:S000002440]	1258	533	8181	8024	5312	5528	7763	7132
YDR035W	ARO3	protein_coding	3-deoxy-D-arabino-heptulosonate-7-phosphate (DAHP) synthase; catalyzes the first step in aromatic amino acid biosynthesis and is feedback-inhibited by phenylalanine or high concentration of tyrosine or tryptophan [Source:SGD;Acc:S000002442]	465	281	2607	2932	1466	1713	2820	3131
YDR332W	IRC3	protein_coding	Double-stranded DNA-dependent helicase of the DExH/D-box family; required for maintenance of the mitochondrial (mt) genome; null mutant accumulates double-stranded breaks in mt DNA; localizes to the mt matrix [Source:SGD;Acc:S000002740]	56	26	228	238	150	198	207	181
YDR510W	SMT3	protein_coding	Ubiquitin-like protein of the SUMO family; conjugated to lysine residues of target proteins; associates with transcriptionally active genes; regulates chromatid cohesion, chromosome segregation, APC-mediated proteolysis, DNA replication and septin ring dynamics; human homolog SUMO1 can complement yeast null mutant [Source:SGD;Acc:S000002918]	186	80	578	766	551	840	584	738
YDL055C	PSA1	protein_coding	GDP-mannose pyrophosphorylase (mannose-1-phosphate guanyltransferase); synthesizes GDP-mannose from GTP and mannose-1-phosphate in cell wall biosynthesis; required for normal cell wall structure [Source:SGD;Acc:S000002213]	1541	1118	12076	14418	11745	13529	13703	14100
YDR480W	DIG2	protein_coding	MAP kinase-responsive inhibitor of the Ste12p transcription factor; involved in the regulation of mating-specific genes and the invasive growth pathway; related regulators Dig1p and Dig2p bind to Ste12p; DIG2 has a paralog, DIG1, that arose from the whole genome duplication [Source:SGD;Acc:S000002888]	27	13	171	130	78	95	101	117
YDL103C	QRI1	protein_coding	UDP-N-acetylglucosamine pyrophosphorylase; catalyzes the formation of UDP-N-acetylglucosamine (UDP-GlcNAc), which is important in cell wall biosynthesis, protein N-glycosylation, and GPI anchor biosynthesis; protein abundance increases in response to DNA replication stress [Source:SGD;Acc:S000002261]	102	49	557	533	400	442	414	411
YDL085C-A		protein_coding	Putative protein of unknown function; green fluorescent protein (GFP)-fusion protein localizes to the cytoplasm and nucleus [Source:SGD;Acc:S000007588]	175	57	379	298	306	282	346	305
YDR350C	ATP22	protein_coding	Specific translational activator for the mitochondrial ATP6 mRNA; Atp6p encodes a subunit of F1F0 ATP synthase; localized to the mitochondrial inner membrane [Source:SGD;Acc:S000002758]	220	148	483	474	387	386	461	433
YDR342C	HXT7	protein_coding	High-affinity glucose transporter; member of the major facilitator superfamily, nearly identical to Hxt6p, expressed at high basal levels relative to other HXTs, expression repressed by high glucose levels; HXT7 has a paralog, HXT4, that arose from the whole genome duplication [Source:SGD;Acc:S000002750]	790	465	1394	1241	689	838	952	875
YDR087C	RRP1	protein_coding	Essential evolutionarily conserved nucleolar protein; necessary for biogenesis of 60S ribosomal subunits and for processing of pre-rRNAs to mature rRNA; associated with several distinct 66S pre-ribosomal particles [Source:SGD;Acc:S000002494]	122	35	459	412	411	482	340	377
YDL236W	PHO13	protein_coding	Conserved phosphatase acting as a metabolite repair enzyme; shows specific dephosphorylating activity on two side-products of central carbohydrate metabolism, 2-phosphoglycolate and 4-phosphoerythronate; alkaline phosphatase specific for p-nitrophenyl phosphate; also has protein phosphatase activity; human ortholog PGP shows similar substrate specificity, deletion causes similar metabolite accumu…	132	86	657	740	555	744	602	689
YDR012W	RPL4B	protein_coding	Ribosomal 60S subunit protein L4B; homologous to mammalian ribosomal protein L4 and bacterial L4; RPL4B has a paralog, RPL4A, that arose from the whole genome duplication [Source:SGD;Acc:S000002419]	575	303	2600	3179	2521	3713	2520	3157
YDL121C		protein_coding	Putative protein of unknown function; green fluorescent protein (GFP)-fusion protein localizes to the endoplasmic reticulum; YDL121C is not an essential protein [Source:SGD;Acc:S000002279]	372	171	594	470	495	623	530	414
YDR525W-A	SNA2	protein_coding	Protein of unknown function; has similarity to Pmp3p, which is involved in cation transport; green fluorescent protein (GFP)-fusion protein localizes to the cytoplasm in a punctate pattern [Source:SGD;Acc:S000007236]	4	8	27	30	27	38	45	32
tG(GCC)D2		tRNA	Glycine tRNA (tRNA-Gly), predicted by tRNAscan-SE analysis [Source:SGD;Acc:S000006577]	0	0	1	4	4	1	1	1
YDL190C	UFD2	protein_coding	Ubiquitin chain assembly factor (E4); cooperates with a ubiquitin-activating enzyme (E1), a ubiquitin-conjugating enzyme (E2), and a ubiquitin protein ligase (E3) to conjugate ubiquitin to substrates; also functions as an E3 [Source:SGD;Acc:S000002349]	195	124	711	720	571	581	668	647
YDL047W	SIT4	protein_coding	Ceramide-activated, type 2A-related serine-threonine phosphatase; functions in G1/S transition of mitotic cycle; controls lifespan, mitochondrial function, cell cycle progression by regulating HXK2 phosphorylation; regulator of COPII coat dephosphorylation; required for ER to Golgi traffic; interacts with Hrr25p kinase; cytoplasmic and nuclear protein that modulates functions mediated by Pkc1p in…	88	59	389	535	403	586	380	470
YDR099W	BMH2	protein_coding	14-3-3 protein, minor isoform; controls proteome at post-transcriptional level, binds proteins and DNA, involved in regulation of many processes including exocytosis, vesicle transport, Ras/MAPK signaling, and rapamycin-sensitive signaling; protein increases in abundance and relative distribution to the nucleus increases upon DNA replication stress; abundance relative to Bmh1p increases during sp…	666	423	2432	3203	2216	2469	2636	2568
YDR092W	UBC13	protein_coding	E2 ubiquitin-conjugating enzyme; involved in the error-free DNA postreplication repair pathway; interacts with Mms2p to assemble ubiquitin chains at the Ub Lys-63 residue; DNA damage triggers redistribution from the cytoplasm to the nucleus [Source:SGD;Acc:S000002499]	64	28	397	398	146	238	221	255
YDR164C	SEC1	protein_coding	Sm-like protein involved in docking and fusion of exocytic vesicles; binds to assembled SNARE complexes at the membrane and stimulates membrane fusion; localization to sites of secretion (bud neck and bud tip) is dependent on SNARE function; interacts directly with essential exocyst subunit Sec6p [Source:SGD;Acc:S000002571]	94	40	349	470	329	381	357	398
YDR058C	TGL2	protein_coding	Triacylglycerol lipase that is localized to the mitochondria; has lipolytic activity towards triacylglycerols and diacylglycerols when expressed in E. coli [Source:SGD;Acc:S000002465]	110	54	272	239	136	155	178	141
YDL020C	RPN4	protein_coding	Transcription factor that stimulates expression of proteasome genes; Rpn4p levels are in turn regulated by the 26S proteasome in a negative feedback control mechanism; RPN4 is transcriptionally regulated by various stress responses; relative distribution to the nucleus increases upon DNA replication stress [Source:SGD;Acc:S000002178]	230	149	314	404	388	456	355	329
YDL025C	RTK1	protein_coding	Putative protein kinase, potentially phosphorylated by Cdc28p; interacts with ribosome biogenesis factors, Cka2, Gus1 and Arc1; protein abundance increases in response to DNA replication stress [Source:SGD;Acc:S000002183]	120	67	466	517	186	259	554	576
YDR374C	PHO92	protein_coding	Posttranscriptional regulator of phosphate metabolism; facilitates PHO4 mRNA degradation by interacting with Pop2p; regulates PHO4 mRNA stability by binding to PHO4's 3'UTR in a phosphate-dependent manner; contains highly conserved YTH (YT521-B Homology) domain that exhibits RNA-binding activity; human homolog YTHDF2 can complement yeast null mutant [Source:SGD;Acc:S000002782]	96	59	14	12	10	6	4	9
YDL207W	GLE1	protein_coding	Cytoplasmic nucleoporin required for polyadenylated mRNA export; contains a nuclear export signal; when bound to inositol hexakisphosphate (IP6), functions as an activator for the Dbp5p ATPase activity at the nuclear pore complex during mRNA export; mediates translation initiation; required for efficient translation termination [Source:SGD;Acc:S000002366]	193	88	360	377	313	420	319	279
YDR270W	CCC2	protein_coding	Cu( 2)-transporting P-type ATPase; required for export of copper from the cytosol into an extracytosolic compartment; similar to human proteins involved in Menkes and Wilsons diseases; protein abundance increases in response to DNA replication stress; affects TBSV model ( )RNA virus replication by regulating copper metabolism; human homologs ATP7A and ATP7B both complement yeast null mutant [Sour…	77	36	151	157	122	147	163	215
YDR152W	GIR2	protein_coding	Highly-acidic RWD domain-containing cytoplasmic protein; forms a highly conserved complex with Rbg2p that is responsible for efficient cell growth under amino acid starvation and binds translational activator Gcn1p in dose-dependent manner according to stress level; associates with translating ribosomes; intrinsically unstructured protein whose stability is enhanced upon binding Rbg2p [Source:SGD…	168	74	502	442	421	531	425	462
YDL148C	NOP14	protein_coding	Nucleolar protein; forms a complex with Noc4p that mediates maturation and nuclear export of 40S ribosomal subunits; also present in the small subunit processome complex, which is required for processing of pre-18S rRNA [Source:SGD;Acc:S000002307]	326	131	1075	940	1083	1113	1028	832
tI(UAU)D		tRNA	Isoleucine tRNA (tRNA-Ile), predicted by tRNAscan-SE analysis [Source:SGD;Acc:S000006613]	0	0	1	0	0	0	2	0
YDR379C-A	SDH6	protein_coding	Mitochondrial protein involved in assembly of succinate dehydrogenase; has a role in maturation of the Sdh2p subunit; member of the LYR protein family; mutations in human ortholog SDHAF1 are associated with infantile leukoencephalopathy [Source:SGD;Acc:S000007605]	165	103	149	154	105	117	155	130
YDR218C	SPR28	protein_coding	Sporulation-specific homolog of the CDC3/10/11/12 family of genes; meiotic septin expressed at high levels during meiotic divisions and ascospore formation; the yeast CDC3/10/11/12 family is a family of bud neck microfilament genes [Source:SGD;Acc:S000002626]	91	44	22	12	11	18	22	16
YDL018C	ERP3	protein_coding	Protein with similarity to Emp24p and Erv25p; member of the p24 family involved in ER to Golgi transport [Source:SGD;Acc:S000002176]	116	51	225	190	151	199	206	200
YDR507C	GIN4	protein_coding	Protein kinase involved in bud growth and assembly of the septin ring; proposed to have kinase-dependent and kinase-independent activities; undergoes autophosphorylation; similar to Hsl1p; GIN4 has a paralog, KCC4, that arose from the whole genome duplication [Source:SGD;Acc:S000002915]	416	299	924	1005	815	987	794	835
YDL003W	MCD1	protein_coding	Essential alpha-kleisin subunit of the cohesin complex; required for sister chromatid cohesion in mitosis and meiosis; apoptosis induces cleavage and translocation of a C-terminal fragment to mitochondria; expression peaks in S phase [Source:SGD;Acc:S000002161]	148	65	794	781	506	574	651	598
YDR524C-B		protein_coding	Putative protein of unknown function; SWAT-GFP and mCherry fusion proteins localize to the endoplasmic reticulum; YDR524C-B has a paralog, YCL048W-A, that arose from the whole genome duplication [Source:SGD;Acc:S000028739]	3009	1683	13019	12590	8758	9568	12112	12196
YDR371W	CTS2	protein_coding	Putative chitinase; functionally complements A. gossypii cts2 mutant sporulation defect [Source:SGD;Acc:S000002779]	178	89	390	349	294	322	379	319
YDR359C	EAF1	protein_coding	Component of the NuA4 histone acetyltransferase complex; acts as a platform for assembly of NuA4 subunits into the native complex; required for initiation of pre-meiotic DNA replication, likely due to its requirement for expression of IME1 [Source:SGD;Acc:S000002767]	64	21	158	262	149	204	200	295
YDL180W		protein_coding	Putative protein of unknown function; green fluorescent protein (GFP)-fusion protein localizes to the vacuole [Source:SGD;Acc:S000002339]	69	37	239	227	165	186	264	237
YDL133W	SRF1	protein_coding	Regulator of phospholipase D (Spo14p); interacts with Spo14p and regulates its catalytic activity; capable of buffering the toxicity of C16:0 platelet activating factor, a lipid that accumulates intraneuronally in Alzheimer's patients [Source:SGD;Acc:S000002291]	146	67	287	242	180	231	302	289
YDR335W	MSN5	protein_coding	Karyopherin; involved in nuclear import and export of proteins, including import of replication protein A and export of Far1p and transcription factors Swi5p, Swi6p, Msn2p, and Pho4p; required for re-export of mature tRNAs after their retrograde import from the cytoplasm; exportin-5 homolog [Source:SGD;Acc:S000002743]	330	204	931	994	911	1016	988	980
YDR351W	SBE2	protein_coding	Protein required for bud growth; involved in transport of cell wall components from the Golgi to the cell surface; SBE2 has a paralog, SBE22, that arose from the whole genome duplication [Source:SGD;Acc:S000002759]	230	153	528	487	480	539	557	498
YDL150W	RPC53	protein_coding	RNA polymerase III subunit C53 [Source:SGD;Acc:S000002309]	124	62	398	412	472	591	399	365
YDL177C		protein_coding	Putative protein of unknown function; similar to the mouse IMPACT gene; YDL177C is not an essential gene [Source:SGD;Acc:S000002336]	25	17	99	102	92	113	91	66
YDR171W	HSP42	protein_coding	Small heat shock protein (sHSP) with chaperone activity; forms barrel-shaped oligomers that suppress unfolded protein aggregation; involved in cytoskeleton reorganization after heat shock; protein abundance increases and forms cytoplasmic foci in response to DNA replication stress [Source:SGD;Acc:S000002578]	233	144	360	398	203	291	191	207
YDR364C	CDC40	protein_coding	Pre-mRNA splicing factor; important for catalytic step II of pre-mRNA splicing and plays a role in cell cycle progression, particularly at the G1/S phase transition; required for DNA synthesis during mitosis and meiosis; has WD repeats; thermosensitivity of the cdc40 null mutant is functionally complemented by a chimeric construct containing the N-terminal 156 amino acids of yeast Cdc40p fused to…	68	47	273	237	213	226	251	244
YDR309C	GIC2	protein_coding	Redundant rho-like GTPase Cdc42p effector; involved in initiation of budding and cellular polarization; interacts with Cdc42p via the Cdc42/Rac-interactive binding (CRIB) domain and with PI(4,5)P2 via a polybasic region; GIC2 has a paralog, GIC1, that arose from the whole genome duplication [Source:SGD;Acc:S000002717]	55	34	251	328	239	341	292	273
YDL239C	ADY3	protein_coding	Protein required for spore wall formation; subunit of the leading edge protein (LEP) complex (Ssp1-Ady3-Don1-Irc10) that forms a ring-like structure at the leading edge of the prospore membrane during meiosis II; mediates assembly of the LEP complex, formation of the ring-like structure via interaction with spindle pole body components and prospore membrane maturation; potentially phosphorylated …	108	66	196	179	125	163	207	138
YDL228C		protein_coding	Dubious open reading frame; unlikely to encode a functional protein, based on available experimental and comparative sequence data; almost completely overlaps the verified gene SSB1 [Source:SGD;Acc:S000002387]	0	0	1	0	0	1	2	4
YDL156W	CMR1	protein_coding	Nuclear protein with a role in protein quality control; localizes to the intranuclear quality control compartment (INQ) in response to proteasome inhibition or DNA replication stress; INQ likely sequesters proteins involved in DNA metabolism for degradation or re-folding; DNA-binding protein with preference for UV-damaged DNA; contains three WD domains (WD-40 repeat); human ortholog WDR76 also ex…	22	10	72	86	51	64	56	77
YDL016C		protein_coding	Dubious open reading frame; unlikely to encode a functional protein, based on available experimental and comparative sequence data; partially overlaps the verified ORF CDC7/YDL153C, the catalytic subunit of a complex that regulates DNA replication [Source:SGD;Acc:S000002174]	140	91	281	293	295	309	293	236
tX(XXX)D		tRNA	tRNA of undetermined specificity, predicted by tRNAscan-SE analysis; very similar to serine tRNAs [Source:SGD;Acc:S000006777]	0	2	2	2	0	0	2	1
YDR524W-C		protein_coding	Putative protein of unknown function; small ORF identified by SAGE; deletion strains are moderately sensitive to the radiomimetic drug bleomycin [Source:SGD;Acc:S000028740]	23	5	40	19	11	28	24	41
YDL085W	NDE2	protein_coding	Mitochondrial external NADH dehydrogenase; catalyzes the oxidation of cytosolic NADH; Nde1p and Nde2p are involved in providing the cytosolic NADH to the mitochondrial respiratory chain; NDE2 has a paralog, NDE1, that arose from the whole genome duplication [Source:SGD;Acc:S000002243]	34	19	47	54	13	16	17	33
YDR300C	PRO1	protein_coding	Gamma-glutamyl kinase; catalyzes the first step in proline biosynthesis; required for nitrogen starvation-induced ribophagy but not for nonselective autophagy; PRO1 has a paralog, YHR033W, that arose from the whole genome duplication [Source:SGD;Acc:S000002708]	112	57	460	444	556	535	516	472
YDL168W	SFA1	protein_coding	Bifunctional alcohol dehydrogenase and formaldehyde dehydrogenase; formaldehyde dehydrogenase activity is glutathione-dependent; functions in formaldehyde detoxification and formation of long chain and complex alcohols, regulated by Hog1p-Sko1p; protein abundance increases in response to DNA replication stress [Source:SGD;Acc:S000002327]	90	47	341	357	322	411	336	304
YDR360W	OPI7	protein_coding	Dubious open reading frame; unlikely to encode a functional protein, based on available experimental and comparative sequence data; partially overlaps verified gene VID21/YDR359C [Source:SGD;Acc:S000002768]	1	0	0	0	0	1	0	0
YDR195W	REF2	protein_coding	RNA-binding protein; involved in the cleavage step of mRNA 3'-end formation prior to polyadenylation, and in snoRNA maturation; part of holo-CPF subcomplex APT, which associates with 3'-ends of snoRNA- and mRNA-encoding genes; putative regulatory subunit of type 1 protein phosphatase Glc7p, required for actomyosin ring formation, and for timely dephosphorylation and release of Bnr1p from the divi…	73	45	222	222	177	246	201	205
YDR321W	ASP1	protein_coding	Cytosolic L-asparaginase, involved in asparagine catabolism; catalyzes hydrolysis of L-asparagine to aspartic acid and ammonia; important enzyme for the treatment of acute lymphoblastic leukemia; has low glutaminase activity and dependence; synthesized constitutively [Source:SGD;Acc:S000002729]	126	64	575	830	729	923	720	843
YDR237W	MRPL7	protein_coding	Mitochondrial ribosomal protein of the large subunit; MRPL7 produces both YmL5 and YmL7, which are two different modified forms of the same protein [Source:SGD;Acc:S000002645]	192	86	1157	985	784	798	839	783
YDL127W	PCL2	protein_coding	Cyclin, interacts with cyclin-dependent kinase Pho85p; member of the Pcl1,2-like subfamily, involved in the regulation of polarized growth and morphogenesis and progression through the cell cycle; localizes to sites of polarized cell growth; PCL2 has a paralog, PCL9, that arose from the whole genome duplication [Source:SGD;Acc:S000002285]	12	12	90	111	100	124	101	106
YDR107C	TMN2	protein_coding	Protein with a role in cellular adhesion and filamentous growth; similar to Tmn3p; member of the evolutionarily conserved Transmembrane Nine family of proteins with nine membrane-spanning segments; TMN2 has a paralog, EMP70, that arose from the whole genome duplication [Source:SGD;Acc:S000002514]	39	27	170	188	69	92	141	147
YDR472W	TRS31	protein_coding	Core component of transport protein particle (TRAPP) complexes I-III; TRAPP complexes are related multimeric guanine nucleotide-exchange factor for the GTPase Ypt1p, regulating ER-Golgi traffic (TRAPPI), intra-Golgi traffic (TRAPPII), endosome-Golgi traffic (TRAPPII and III) and autophagy (TRAPPIII) [Source:SGD;Acc:S000002880]	59	39	198	208	143	191	152	172
YDL030W	PRP9	protein_coding	Subunit of the SF3a splicing factor complex; required for spliceosome assembly; acts after the formation of the U1 snRNP-pre-mRNA complex [Source:SGD;Acc:S000002188]	71	36	264	230	177	220	196	170
YDR468C	TLG1	protein_coding	Essential t-SNARE that mediates fusion of vesicles with the late Golgi; forms a complex with Tlg2p and Vti1p; mediates fusion of endosome-derived vesicles with the late Golgi; binds the docking complex VFT (Vps fifty-three) through interaction with Vps51p [Source:SGD;Acc:S000002876]	321	137	663	459	498	586	495	416
YDL084W	SUB2	protein_coding	Component of the TREX complex required for nuclear mRNA export; member of the DEAD-box RNA helicase superfamily and is involved in early and late steps of spliceosome assembly; homolog of the human splicing factor hUAP56; relocalizes from nucleus to cytoplasm upon DNA replication stress [Source:SGD;Acc:S000002242]	763	405	3949	4038	3635	3935	4110	3959
YDL203C	ACK1	protein_coding	Protein that functions in the cell wall integrity pathway; functions upstream of Pkc1p; GFP-fusion protein expression is induced in response to the DNA-damaging agent MMS; non-tagged Ack1p is detected in purified mitochondria [Source:SGD;Acc:S000002362]	59	41	192	228	164	206	176	222
YDL025W-A		protein_coding	Dubious open reading frame; unlikely to encode a functional protein, based on available experimental and comparative sequence data; completely overlaps the ORF YDL025C; identified by gene-trapping, microarray expression analysis, and genome-wide homology searching [Source:SGD;Acc:S000028610]	0	0	0	1	1	0	0	2
YDR285W	ZIP1	protein_coding	Transverse filament protein of the synaptonemal complex; required for normal levels of meiotic recombination and pairing between homologous chromosome during meiosis; required for meiotic recombination between non-allelc sites; potential Cdc28p substrate [Source:SGD;Acc:S000002693]	113	56	164	170	117	122	134	109
YDL229W	SSB1	protein_coding	Cytoplasmic ATPase that is a ribosome-associated molecular chaperone; functions with J-protein partner Zuo1p; may be involved in folding of newly-made polypeptide chains; member of the HSP70 family; interacts with phosphatase subunit Reg1p; SSB1 has a paralog, SSB2, that arose from the whole genome duplication [Source:SGD;Acc:S000002388]	1318	805	5921	7677	5726	8856	6388	8034
YDR329C	PEX3	protein_coding	Peroxisomal membrane protein (PMP); required for proper localization and stability of PMPs; anchors peroxisome retention factor Inp1p at the peroxisomal membrane; interacts with Pex19p [Source:SGD;Acc:S000002737]	192	89	656	579	453	459	563	514
YDR034C	LYS14	protein_coding	Transcriptional activator involved in regulating lysine biosynthesis; involved in the regulation of genes of the lysine biosynthesis pathway; requires 2-aminoadipate semialdehyde as co-inducer [Source:SGD;Acc:S000002441]	117	92	511	561	335	424	540	526
YDR009W	GAL3	protein_coding	Transcriptional regulator; involved in activation of the GAL genes in response to galactose; forms a complex with Gal80p to relieve Gal80p inhibition of Gal4p; binds galactose and ATP but does not have galactokinase activity; GAL3 has a paralog, GAL1, that arose from the whole genome duplication [Source:SGD;Acc:S000002416]	19	8	36	47	26	27	23	25
tS(AGA)D2		tRNA	Serine tRNA (tRNA-Ser), predicted by tRNAscan-SE analysis [Source:SGD;Acc:S000006722]	0	0	1	1	1	0	1	3
YDR488C	PAC11	protein_coding	Dynein intermediate chain, microtubule motor protein; required for intracellular transport and cell division; acts in cytoplasmic dynein pathway; forms complex with dynein light chain Dyn2p that promotes Dyn1p homodimerization and potentiates motor processivity; Dyn2p-Pac11p complex is also important for interaction of dynein motor complex with dynactin complex; forms cortical cytoplasmic microtu…	52	34	181	171	99	130	152	175
YDR103W	STE5	protein_coding	Pheromone-responsive MAPK scaffold protein; couples activation of the G-protein-coupled pheromone receptor to MAPK activation; intramolecular interaction of PH and VWA domains blocks activation of assembled signaling cascade components (Ste11p, Ste7p and Fus3p) under basal conditions; Gbeta-gamma (Ste4p-Ste18p)-dependent docking at the plasma membrane and binding of PI(4,5)P2 by the PH domain rel…	159	67	391	427	295	377	311	364
YDR336W	MRX8	protein_coding	Protein that associates with mitochondrial ribosome; sumoylated under stress conditions in a genome wide study; YDR336W is not an essential gene [Source:SGD;Acc:S000002744]	85	29	271	234	200	222	185	172
YDL101C	DUN1	protein_coding	Cell-cycle checkpoint S/T protein kinase; required for transient G2/M arrest after DNA damage, damage-induced transcription, and nuclear-to-cytoplasmic redistribution of Rnr2p-Rnr4p after genotoxic stress and iron deprivation; phosphorylates repair protein Rad55p, transcriptional repressor Sml1p, superoxide dismutase, and ribonucleotide reductase inhibitors Crt1p and Dif1p; functions in the Mec1p…	102	87	331	353	206	218	303	294
YDR162C	NBP2	protein_coding	Protein involved in the HOG (high osmolarity glycerol) pathway; negatively regulates Hog1p by recruitment of phosphatase Ptc1p the Pbs2p-Hog1p complex; interacts with Bck1p and down regulates the cell wall integrity pathway; found in the nucleus and cytoplasm, contains an SH3 domain and a Ptc1p binding domain (PBM) [Source:SGD;Acc:S000002569]	171	76	317	252	244	266	211	239
YDR312W	SSF2	protein_coding	Protein required for ribosomal large subunit maturation; functionally redundant with Ssf1p; member of the Brix family; SSF2 has a paralog, SSF1, that arose from the whole genome duplication [Source:SGD;Acc:S000002720]	197	86	428	427	357	444	359	301
YDL061C	RPS29B	protein_coding	Protein component of the small (40S) ribosomal subunit; homologous to mammalian ribosomal protein S29 and bacterial S14; RPS29B has a paralog, RPS29A, that arose from the whole genome duplication [Source:SGD;Acc:S000002219]	748	386	2488	2761	2432	3403	2596	2769
YDL040C	NAT1	protein_coding	Subunit of protein N-terminal acetyltransferase NatA; NatA comprised of Nat1p, Ard1p, and Nat5p; N-terminally acetylates many proteins to influence multiple processes such as cell cycle progression, heat-shock resistance, mating, sporulation, telomeric silencing and early stages of mitophagy; orthologous to human NAA15; expression of both human NAA10 and NAA15 functionally complements ard1 nat1 d…	182	113	1023	1211	765	1043	939	1051
YDR145W	TAF12	protein_coding	Subunit (61/68 kDa) of TFIID and SAGA complexes; involved in RNA polymerase II transcription initiation and in chromatin modification, similar to histone H2A; overexpression of the human ortholog, TAF12, an oncogene involved in the formation of choroid plexus carcinomas, results in dosage chromosomal instability (dCIN) in a human cell line similar to the dCIN observed in yeast overexpressors [Sou…	224	118	710	804	663	744	656	612
YDR124W		protein_coding	Putative protein of unknown function; non-essential gene; expression is strongly induced by alpha factor [Source:SGD;Acc:S000002531]	14	10	19	26	22	28	19	24
YDL231C	BRE4	protein_coding	Zinc finger protein containing five transmembrane domains; null mutant exhibits strongly fragmented vacuoles and sensitivity to brefeldin A, a drug which is known to affect intracellular transport [Source:SGD;Acc:S000002390]	111	64	540	644	494	492	643	664
YDR190C	RVB1	protein_coding	ATP-dependent DNA helicase, also known as pontin; member of the AAA and RuvB-like protein families; similar to Rvb2p; conserved component of multiple complexes including the INO80 complex, the Swr1 complex, and the R2TP complex (Rvb1-Rvb2-Tah1-Pih1); involved in multiple processes such as chromatin remodeling, box C/D snoRNP assembly, and RNA polymerase II assembly [Source:SGD;Acc:S000002598]	270	175	1426	1293	1216	1390	1258	1219
YDL064W	UBC9	protein_coding	SUMO-conjugating enzyme involved in the Smt3p conjugation pathway; nuclear protein required for S- and M-phase cyclin degradation and mitotic control; involved in proteolysis mediated by the anaphase-promoting complex cyclosome (APCC) [Source:SGD;Acc:S000002222]	134	60	345	455	334	459	361	417
YDR463W	STP1	protein_coding	Transcription factor; contains a N-terminal regulatory motif (RI) that acts as a cytoplasmic retention determinant and as an Asi dependent degron in the nucleus; undergoes proteolytic processing by SPS (Ssy1p-Ptr3p-Ssy5p)-sensor component Ssy5p in response to extracellular amino acids; activates transcription of amino acid permease genes and may have a role in tRNA processing; STP1 has a paralog,…	82	45	320	381	195	266	329	327
YDR491C		protein_coding	Dubious open reading frame; unlikely to encode a functional protein, based on available experimental and comparative sequence data [Source:SGD;Acc:S000002899]	0	1	0	0	0	0	1	1
YDR449C	UTP6	protein_coding	Nucleolar protein; component of the small subunit (SSU) processome containing the U3 snoRNA that is involved in processing of pre-18S rRNA [Source:SGD;Acc:S000002857]	128	56	379	404	500	571	429	351
YDL035C	GPR1	protein_coding	Plasma membrane G protein coupled receptor (GPCR); interacts with the heterotrimeric G protein alpha subunit, Gpa2p, and with Plc1p; sensor that integrates nutritional signals with the modulation of cell fate via PKA and cAMP synthesis [Source:SGD;Acc:S000002193]	585	379	579	599	493	563	589	525
YDR074W	TPS2	protein_coding	Phosphatase subunit of the trehalose-6-P synthase/phosphatase complex; involved in synthesis of the storage carbohydrate trehalose; expression is induced by stress conditions and repressed by the Ras-cAMP pathway; protein abundance increases in response to DNA replication stress [Source:SGD;Acc:S000002481]	262	184	902	1093	476	661	794	900
YDR525W	API2	protein_coding	Putative protein of unknown function; conserved among S. cerevisiae strains; not conserved in closely related Saccharomyces species; 26% of ORF overlaps the dubious ORF YDR524C-A; insertion mutation in a cdc34-2 mutant background causes altered bud morphology [Source:SGD;Acc:S000002933]	1	2	0	0	0	1	1	0
YDR257C	RKM4	protein_coding	Ribosomal lysine methyltransferase; specific for monomethylation of Rpl42ap and Rpl42bp (lysine 55); nuclear SET-domain containing protein [Source:SGD;Acc:S000002665]	100	53	425	350	312	331	321	312
YDR402C	DIT2	protein_coding	N-formyltyrosine oxidase; sporulation-specific microsomal enzyme involved in the production of N,N-bisformyl dityrosine required for spore wall maturation, homologous to cytochrome P-450s; SWAT-GFP and mCherry fusion proteins localize to the endoplasmic reticulum and vacuole respectively [Source:SGD;Acc:S000002810]	14	7	9	16	9	11	9	8
YDR450W	RPS18A	protein_coding	Protein component of the small (40S) ribosomal subunit; homologous to mammalian ribosomal protein S18 and bacterial S13; RPS18A has a paralog, RPS18B, that arose from the whole genome duplication; protein increases in abundance and relocalizes from cytoplasm to nuclear foci upon DNA replication stress [Source:SGD;Acc:S000002858]	1843	751	5611	5817	6170	7415	5759	6738
YDR376W	ARH1	protein_coding	Oxidoreductase of the mitochondrial inner membrane; involved in cytoplasmic and mitochondrial iron homeostasis and required for activity of Fe-S cluster-containing enzymes; one of the few mitochondrial proteins essential for viability [Source:SGD;Acc:S000002784]	102	77	356	345	201	290	312	333
YDR161W	ACL4	protein_coding	Specific assembly chaperone for ribosomal protein Rpl4p; binds to an evolutionarily conserved surface extension of nascent Rpl4p and chaperones Rpl4p until its assembly into the pre-ribosome; transcriptionally co-regulated with rRNA and ribosome biosynthesis genes [Source:SGD;Acc:S000002568]	100	70	515	438	473	552	414	400
YDR090C		protein_coding	Putative protein of unknown function [Source:SGD;Acc:S000002497]	57	25	272	231	187	180	251	216
YDR189W	SLY1	protein_coding	Hydrophilic protein involved in ER/Golgi vesicle trafficking; SM (Sec1/Munc-18) family protein that binds the tSNARE Sed5p and stimulates its assembly into a trans-SNARE membrane-protein complex [Source:SGD;Acc:S000002597]	171	84	571	632	495	589	530	535
YDR524C	AGE1	protein_coding	ADP-ribosylation factor (ARF) GTPase activating protein (GAP) effector; involved in the secretory and endocytic pathways; contains C2C2H2 cysteine/histidine motif [Source:SGD;Acc:S000002932]	114	48	232	265	231	249	237	302
YDL237W	AIM6	protein_coding	Protein of unknown function; required for respiratory growth; YDL237W is not an essential gene [Source:SGD;Acc:S000002396]	138	98	521	681	366	425	478	626
YDR188W	CCT6	protein_coding	Subunit of the cytosolic chaperonin Cct ring complex; related to Tcp1p, essential protein that is required for the assembly of actin and tubulins in vivo; contains an ATP-binding motif [Source:SGD;Acc:S000002596]	258	172	2085	2022	1248	1689	1551	1575
YDL133C-A	RPL41B	protein_coding	Ribosomal 60S subunit protein L41B; comprises only 25 amino acids; rpl41a rpl41b double null mutant is viable; homologous to mammalian ribosomal protein L41, no bacterial homolog; RPL41B has a paralog, RPL41A, that arose from the whole genome duplication [Source:SGD;Acc:S000002293]	1496	673	1550	960	690	1926	826	1127
YDR531W	CAB1	protein_coding	Pantothenate kinase, ATP:D-pantothenate 4'-phosphotransferase; catalyzes the first committed step in the universal biosynthetic pathway for synthesis of coenzyme A (CoA); transcriptionally regulated by Upc2p via a sterol response element [Source:SGD;Acc:S000002939]	138	88	696	704	494	553	612	620
tG(GCC)D1		tRNA	Glycine tRNA (tRNA-Gly), predicted by tRNAscan-SE analysis [Source:SGD;Acc:S000006576]	0	0	0	0	0	0	0	0
YDR226W	ADK1	protein_coding	Adenylate kinase, required for purine metabolism; localized to the cytoplasm and the mitochondria; lacks cleavable signal sequence; protein abundance increases in response to DNA replication stress; mutations affecting Adk1p catalytic activity deregulate expression of phosphate utilization genes PHO5 and PHO84; human homolog AK1 can complement yeast adk1 mutant [Source:SGD;Acc:S000002634]	630	291	3431	3708	2606	3168	3846	4090
YDL054C	MCH1	protein_coding	Protein with similarity to mammalian monocarboxylate permeases; monocarboxylate permeases are involved in transport of monocarboxylic acids across the plasma membrane but mutant is not deficient in monocarboxylate transport [Source:SGD;Acc:S000002212]	90	41	361	421	148	186	387	396
YDL205C	HEM3	protein_coding	Porphobilinogen deaminase; catalyzes the conversion of 4-porphobilinogen to hydroxymethylbilane, the third step in heme biosynthesis; localizes to the cytoplasm and nucleus; expression is regulated by Hap2p-Hap3p, but not by levels of heme; human homolog HMBS can complement yeast mutant and allow growth of haploid null after sporulation of a heterozygous diploid [Source:SGD;Acc:S000002364]	121	67	629	557	506	541	560	472
YDR537C		protein_coding	Dubious open reading frame; unlikely to encode a functional protein, based on available experimental and comparative sequence data; almost completely overlaps verified ORF PAD1/YDR538W [Source:SGD;Acc:S000002945]	1	0	7	2	3	2	3	4
YDR496C	PUF6	protein_coding	Pumilio-homology domain protein; binds the 3' UTR of ASH1 mRNA and represses its translation, resulting in proper asymmetric localization of ASH1 mRNA; required at post-transcriptional step for efficient retrotransposition; absence results in decreased Ty1 Gag:GFP protein levels; co-sediments with the 60S ribosomal subunit and is required for its biogenesis [Source:SGD;Acc:S000002904]	364	166	1223	1162	1143	1241	993	924
YDR313C	PIB1	protein_coding	RING-type ubiquitin ligase of the endosomal and vacuolar membranes; binds phosphatidylinositol(3)-phosphate; contains a FYVE finger domain [Source:SGD;Acc:S000002721]	60	38	185	149	85	102	122	118
YDL108W	KIN28	protein_coding	Serine/threonine protein kinase, subunit of transcription factor TFIIH; involved in transcription initiation at RNA polymerase II promoters; phosphorylates Ser5 residue of the PolII C-terminal domain (CTD) at gene promoters; relocalizes to the cytosol in response to hypoxia [Source:SGD;Acc:S000002266]	77	33	210	183	137	155	154	153
tV(CAC)D		tRNA	Valine tRNA (tRNA-Val), predicted by tRNAscan-SE analysis [Source:SGD;Acc:S000006767]	1	0	1	0	0	1	0	0
YDR340W		protein_coding	Putative protein of unknown function [Source:SGD;Acc:S000002748]	1	0	2	2	1	0	1	0
YDL147W	RPN5	protein_coding	Subunit of the CSN and 26S proteasome lid complexes; similar to mammalian p55 subunit and to another S. cerevisiae regulatory subunit, Rpn7p; Rpn5p is an essential protein; the COP9 signalosome is also known as the CSN [Source:SGD;Acc:S000002306]	1395	524	2804	2396	1754	1946	1710	1478
YDL081C	RPP1A	protein_coding	Ribosomal stalk protein P1 alpha; involved in the interaction between translational elongation factors and the ribosome; free (non-ribosomal) P1 stimulates the phosphorylation of the eIF2 alpha subunit (Sui2p) by Gcn2p; accumulation of P1 in the cytoplasm is regulated by phosphorylation and interaction with the P2 stalk component [Source:SGD;Acc:S000002239]	1493	748	7161	7302	8375	10310	7988	7678
YDR283C	GCN2	protein_coding	Protein kinase; phosphorylates the alpha-subunit of translation initiation factor eIF2 (Sui2p) in response to starvation; activated by uncharged tRNAs and the Gcn1p-Gcn20p complex; contributes to DNA damage checkpoint control [Source:SGD;Acc:S000002691]	367	216	767	706	539	602	645	627
YDR261C	EXG2	protein_coding	Exo-1,3-beta-glucanase; involved in cell wall beta-glucan assembly; may be anchored to the plasma membrane via a glycosylphosphatidylinositol (GPI) anchor [Source:SGD;Acc:S000002669]	648	477	582	725	561	676	595	749
YDL211C		protein_coding	Protein of unknown function; green fluorescent protein (GFP)-fusion protein localizes to the vacuole; YDL211C has a paralog, TDA7, that arose from the whole genome duplication [Source:SGD;Acc:S000002370]	25	14	69	65	67	49	69	63
YDL074C	BRE1	protein_coding	E3 ubiquitin ligase; forms heterodimer with Rad6p to regulate K63 polyubiquitination in response to oxidative stress and to monoubiquinate histone H2B-K123, which is required for the subsequent methylation of histone H3-K4 and H3-K79; required for DSBR, transcription, silencing, and checkpoint control; interacts with RNA-binding protein Npl3p, linking histone ubiquitination to mRNA processing; Br…	313	128	1082	1064	959	1027	982	862
YDL091C	UBX3	protein_coding	Clathrin-coated vesicle component, regulator of endocytosis; copurifies with the DSC ubiquitin ligase complex; UBX (ubiquitin regulatory X) domain-containing protein that interacts with Cdc48p; required for efficient clathrin-mediated endocytosis; ortholog of fission yeast Ucp10 [Source:SGD;Acc:S000002249]	164	89	296	315	148	175	184	207
YDR346C	SVF1	protein_coding	Protein with a potential role in cell survival pathways; required for the diauxic growth shift; expression in mammalian cells increases survival under conditions inducing apoptosis; mutant has increased aneuploidy tolerance [Source:SGD;Acc:S000002754]	884	490	2421	2019	2045	2247	2031	1896
YDR072C	IPT1	protein_coding	Inositolphosphotransferase; involved in synthesis of mannose-(inositol-P)2-ceramide (M(IP)2C), the most abundant sphingolipid; can mutate to resistance to the antifungals syringomycin E and DmAMP1 and to K. lactis zymocin [Source:SGD;Acc:S000002479]	184	82	650	659	594	760	570	610
YDR242W	AMD2	protein_coding	Putative amidase [Source:SGD;Acc:S000002650]	219	179	381	324	184	194	297	246
YDR323C	PEP7	protein_coding	Adaptor protein involved in vesicle-mediated vacuolar protein sorting; multivalent adaptor protein; facilitates vesicle-mediated vacuolar protein sorting by ensuring high-fidelity vesicle docking and fusion, which are essential for targeting of vesicles to the endosome; required for vacuole inheritance [Source:SGD;Acc:S000002731]	81	21	160	132	123	123	135	110
YDR486C	VPS60	protein_coding	Protein involved in late endosome to vacuole transport; cytoplasmic and vacuolar membrane protein; required for normal filament maturation during pseudohyphal growth; may function in targeting cargo proteins for degradation; interacts with Vta1p [Source:SGD;Acc:S000002894]	330	151	458	518	285	343	307	359
YDR420W	HKR1	protein_coding	Mucin family member that functions as an osmosensor in the HOG pathway; large, highly glycosylated protein that functions redundantly with Msb2p in Sho1p-mediated osmostresss induction of the HOG signaling pathway; cytoplasmic domain interacts with Ahk1p a scaffold protein that prevents cross talk with the Kss1p MAPK of the filamentous growth pathway; mutant displays defects in beta-1,3 glucan sy…	184	125	183	277	183	227	153	231
YDL122W	UBP1	protein_coding	Ubiquitin-specific protease; removes ubiquitin from ubiquitinated proteins; cleaves at the C terminus of ubiquitin fusions irrespective of their size; capable of cleaving polyubiquitin chains [Source:SGD;Acc:S000002280]	497	185	1059	1113	1057	1152	1116	993
YDR390C	UBA2	protein_coding	Subunit of heterodimeric nuclear SUMO activating enzyme E1 with Aos1p; activates Smt3p (SUMO) before its conjugation to proteins (sumoylation), which may play a role in protein targeting; essential for viability [Source:SGD;Acc:S000002798]	203	104	624	615	399	472	468	503
YDR481C	PHO8	protein_coding	Repressible vacuolar alkaline phosphatase; regulated by levels of Pi and by Pho4p, Pho9p, Pho80p, Pho81p and Pho85p; dephosphorylates phosphotyrosyl peptides; contributes to NAD metabolism by producing nicotinamide riboside from NMN [Source:SGD;Acc:S000002889]	372	226	831	1067	939	1123	1267	1501
YDR318W	MCM21	protein_coding	Component of the kinetochore sub-complex COMA; COMA (Ctf19p, Okp1p, Mcm21p, Ame1p) bridges kinetochore subunits in contact with centromeric DNA with subunits bound to microtubules during kinetochore assembly; involved in minichromosome maintenance; modified by sumoylation; orthologous to human centromere constitutive-associated network (CCAN) subunit CENP-O and fission yeast mal2 [Source:SGD;Acc:…	94	49	242	152	153	197	173	148
YDL105W	NSE4	protein_coding	Component of the SMC5-SMC6 complex; this complex plays a key role in the removal of X-shaped DNA structures that arise between sister chromatids during DNA replication and repair [Source:SGD;Acc:S000002263]	32	24	104	150	90	96	91	118
YDL141W	BPL1	protein_coding	Biotin:apoprotein ligase; covalently modifies proteins with the addition of biotin, required for acetyl-CoA carboxylase (Acc1p) holoenzyme formation; comparative analysis suggests that a mitochondrially targeted form may result from translation starting at a non-canonical codon upstream of the annotated start codon; human homolog HLCS can complement yeast BPL1 mutant [Source:SGD;Acc:S000002300]	42	11	165	223	141	208	155	224
YDR400W	URH1	protein_coding	Uridine nucleosidase (uridine-cytidine N-ribohydrolase); cleaves N-glycosidic bonds in nucleosides; involved in the pyrimidine salvage and nicotinamide riboside salvage pathways [Source:SGD;Acc:S000002808]	75	44	444	451	373	463	421	427
YDR522C	SPS2	protein_coding	Protein expressed during sporulation; SPS2 has a paralog, SPS22, that arose from the whole genome duplication; redundant with Sps22p for organization of the beta-glucan layer of the spore wall; S. pombe ortholog is a spore wall component [Source:SGD;Acc:S000002930]	11	10	4	6	4	3	0	1
YDL173W	PAR32	protein_coding	Protein of unknown function; hyperphosphorylated upon rapamycin treatment in a Tap42p-dependent manner; green fluorescent protein (GFP)-fusion protein localizes to the cytoplasm; PAR32 is not an essential gene [Source:SGD;Acc:S000002332]	207	95	677	730	759	944	721	572
YDR279W	RNH202	protein_coding	Ribonuclease H2 subunit; required for RNase H2 activity; role in ribonucleotide excision repair; related to human AGS2 that causes Aicardi-Goutieres syndrome [Source:SGD;Acc:S000002687]	80	36	273	306	225	269	229	231
YDR281C	PHM6	protein_coding	Protein of unknown function; expression is regulated by phosphate levels [Source:SGD;Acc:S000002689]	52	14	125	101	235	304	314	319
YDR213W	UPC2	protein_coding	Sterol regulatory element binding protein; induces sterol biosynthetic genes, upon sterol depletion; acts as a sterol sensor, binding ergosterol in sterol rich conditions; relocates from intracellular membranes to perinuclear foci upon sterol depletion; redundant activator of filamentation with ECM22, up-regulating the expression of filamentous growth genes; contains a Zn[2]-Cys[6] binuclear clus…	58	40	186	135	206	237	185	154
YDR179W-A	NVJ3	protein_coding	Protein with a potential role in tethering ER and vacuoles; localizes to nucleus-vacuole junctions in an Mdm1p-dependent manner; contains a lipid-binding PXA domain [Source:SGD;Acc:S000002587]	92	24	290	211	210	206	223	163
YDR330W	UBX5	protein_coding	UBX domain-containing protein that interacts with Cdc48p; ubiquitin regulatory X is also known as UBX [Source:SGD;Acc:S000002738]	51	31	228	275	128	180	182	205
YDR106W	ARP10	protein_coding	Component of the dynactin complex; localized to the pointed end of the Arp1p filament; may regulate membrane association of the complex [Source:SGD;Acc:S000002513]	30	7	31	28	25	22	14	26
YDL178W	DLD2	protein_coding	D-2-hydroxyglutarate dehydrogenase, and minor D-lactate dehydrogenase; mitochondrial matrix protein that oxidizes D-2-hydroxyglutarate (D-2HG), an oncometabolite, to alpha-ketoglutarate with a minor role in lactate catabolism; located in the mitochondrial matrix [Source:SGD;Acc:S000002337]	352	212	1972	1739	853	943	1526	1392
YDR484W	VPS52	protein_coding	Component of the GARP (Golgi-associated retrograde protein) complex; GARP is required for the recycling of proteins from endosomes to the late Golgi, and for mitosis after DNA damage induced checkpoint arrest; involved in localization of actin and chitin; members of the GARP complex are Vps51p-Vps52p-Vps53p-Vps54p [Source:SGD;Acc:S000002892]	93	45	273	304	245	250	263	216
YDR308C	SRB7	protein_coding	Subunit of the RNA polymerase II mediator complex; associates with core polymerase subunits to form the RNA polymerase II holoenzyme; essential for transcriptional regulation; target of the global repressor Tup1p [Source:SGD;Acc:S000002716]	225	86	346	311	307	309	308	209
YDL192W	ARF1	protein_coding	ADP-ribosylation factor; GTPase of the Ras superfamily involved in regulation of coated vesicle formation in intracellular trafficking within the Golgi; ARF1 has a paralog, ARF2, that arose from the whole genome duplication; arf1 arf2 double null mutation is complemented by human ARF1, ARF4, ARF5, or ARF6 [Source:SGD;Acc:S000002351]	1048	426	4735	4607	4322	4988	4783	4575
YDL202W	MRPL11	protein_coding	Mitochondrial ribosomal protein of the large subunit; localizes to vacuole in response to H2O2 [Source:SGD;Acc:S000002361]	118	36	568	608	363	480	431	396
YDR146C	SWI5	protein_coding	Transcription factor that recruits Mediator and Swi/Snf complexes; activates transcription of genes expressed at the M/G1 phase boundary and in G1 phase; required for expression of the HO gene controlling mating type switching; localization to nucleus occurs during G1 and appears to be regulated by phosphorylation by Cdc28p kinase; SWI5 has a paralog, ACE2, that arose from the whole genome duplic…	114	60	559	688	425	487	631	544
YDR241W	BUD26	protein_coding	Dubious open reading frame; unlikely to encode a functional protein, based on available experimental and comparative sequence data; not conserved in closely related Saccharomyces species; 1% of ORF overlaps the verified gene SNU56; diploid mutant displays a weak budding pattern phenotype in a systematic assay [Source:SGD;Acc:S000002649]	25	13	37	20	15	16	15	17
YDL158C		protein_coding	Dubious open reading frame; unlikely to encode a functional protein, based on available experimental and comparative sequence data [Source:SGD;Acc:S000002317]	116	81	167	131	152	160	118	108
YDL185W	VMA1	protein_coding	Subunit A of the V1 peripheral membrane domain of V-ATPase; protein precursor undergoes self-catalyzed splicing to yield the extein Tfp1p and the intein Vde (PI-SceI), which is a site-specific endonuclease; the V1 peripheral membrane domain of the vacuolar H -ATPase (V-ATPase) has eight subunits; involved in methionine restriction extension of chronological lifespan in an autophagy-dependent mann…	888	597	3798	4382	2669	3668	3452	4279
YDR251W	PAM1	protein_coding	Essential protein of unknown function; exhibits variable expression during colony morphogenesis; overexpression permits survival without protein phosphatase 2A, inhibits growth, and induces a filamentous phenotype; PAM1 has a paralog, SVL3, that arose from the whole genome duplication [Source:SGD;Acc:S000002659]	185	119	591	714	501	673	560	674
tL(UAA)D		tRNA	Leucine tRNA (tRNA-Leu), predicted by tRNAscan-SE analysis [Source:SGD;Acc:S000006649]	0	0	1	1	0	0	0	0
YDR192C	NUP42	protein_coding	FG-nucleoporin component of central core of the nuclear pore complex; also part of the nuclear pore complex (NPC) cytoplasmic filaments; contributes directly to nucleocytoplasmic transport and maintenance of the NPC permeability barrier and is involved in gene tethering at the nuclear periphery; interacts with Gle1p [Source:SGD;Acc:S000002600]	26	8	72	115	71	93	72	101
YDR368W	YPR1	protein_coding	NADPH-dependent aldo-keto reductase; reduces multiple substrates including 2-methylbutyraldehyde and D,L-glyceraldehyde, expression is induced by osmotic and oxidative stress; functionally redundant with other aldo-keto reductases; protein abundance increases in response to DNA replication stress; YPR1 has a paralog, GCY1, that arose from the whole genome duplication; human homolog AKR1B1 can com…	101	65	603	703	445	515	560	546
YDR494W	RSM28	protein_coding	Mitochondrial ribosomal protein of the small subunit; genetic interactions suggest a possible role in promoting translation initiation [Source:SGD;Acc:S000002902]	321	118	1236	1213	855	864	936	863
YDR399W	HPT1	protein_coding	Dimeric hypoxanthine-guanine phosphoribosyltransferase; catalyzes the transfer of the phosphoribosyl portion of 5-phosphoribosyl-alpha-1-pyrophosphate to a purine base (either guanine or hypoxanthine) to form pyrophosphate and a purine nucleotide (either guanosine monophosphate or inosine monophosphate); mutations in the human homolog HPRT1 can cause Lesch-Nyhan syndrome and Kelley-Seegmiller syn…	2635	862	5565	4625	2959	3271	4792	4380
YDR070C	FMP16	protein_coding	Protein of unknown function; may be involved in responding to conditions of stress; the authentic, non-tagged protein is detected in highly purified mitochondria in high-throughput studies; protein abundance increases in response to DNA replication stress [Source:SGD;Acc:S000002477]	60	18	73	76	19	16	17	23
YDR138W	HPR1	protein_coding	Subunit of THO/TREX complexes; this complex couple transcription elongation with mitotic recombination and with mRNA metabolism and export, subunit of an RNA Pol II complex; regulates lifespan; involved in telomere maintenance; similar to Top1p [Source:SGD;Acc:S000002545]	84	42	271	276	219	286	330	302
YDR031W	MIX14	protein_coding	Mitochondrial intermembrane space protein of unknown function; required for normal oxygen consumption; contains twin cysteine-x9-cysteine motifs; protein abundance increases in response to DNA replication stress [Source:SGD;Acc:S000002438]	286	166	421	265	157	169	209	199
YDR255C	RMD5	protein_coding	Component of GID Complex that confers ubiquitin ligase (U3) activity; necessary for polyubiquitination and degradation of the gluconeogenic enzyme fructose-1,6-bisphosphatase; forms dimer with Fyv10p that is then recruited to GID Complex by Gid8p; also required for sporulation; conserved protein that has a degenerate RING finger domain [Source:SGD;Acc:S000002663]	57	48	137	123	77	88	100	105
YDL060W	TSR1	protein_coding	Protein required for processing of 20S pre-rRNA in the cytoplasm; associates with pre-40S ribosomal particles; inhibits the premature association of 60S subunits with assembling 40S subunits in the cytoplasm; similar to Bms1p; relocalizes from nucleus to cytoplasm upon DNA replication stress [Source:SGD;Acc:S000002218]	164	86	719	790	810	924	805	742
YDR048C		protein_coding	Dubious open reading frame; unlikely to encode a functional protein, based on available experimental and comparative sequence data; partially overlaps ORF VMS1/YDR049W [Source:SGD;Acc:S000002455]	18	12	1	1	4	0	0	0
YDR067C	OCA6	protein_coding	Cytoplasmic protein required for replication of Brome mosaic virus; S. cerevisiae is a model system for studying positive-strand RNA virus replication; null mutation confers sensitivity to tunicamycin and DTT [Source:SGD;Acc:S000002474]	281	113	317	276	198	225	277	228
YDR126W	SWF1	protein_coding	Palmitoyltransferase that acts on transmembrane proteins; including the SNAREs Snc1p, Syn8p, Tlg1p and likely all SNAREs; contains an Asp-His-His-Cys-cysteine rich (DHHC-CRD) domain; may have a role in vacuole fusion [Source:SGD;Acc:S000002533]	50	21	44	49	30	45	37	50
YDR315C	IPK1	protein_coding	Inositol 1,3,4,5,6-pentakisphosphate 2-kinase; nuclear protein required for synthesis of 1,2,3,4,5,6-hexakisphosphate (phytate), which is integral to cell function; has 2 motifs conserved in other fungi; ipk1 gle1 double mutant is inviable; human IPPK can complement ipk1 null mutant [Source:SGD;Acc:S000002723]	195	95	172	177	164	167	165	155
YDL126C	CDC48	protein_coding	AAA ATPase; subunit of polyUb-selective segregase complex involved in ERAD, INM-associated degradation (INMAD), mitotic spindle disassembly, macroautophagy, PMN, ribosome-associated degradation, ribophagy, homotypic ER membrane fusion, SCF complex disassembly, cell wall integrity during heat stress, and telomerase regulation; mobilizes membrane-anchored transcription factors by regulated Ub/prote…	1767	1118	5371	5271	2671	3483	3089	3183
YDR262W		protein_coding	Putative protein of unknown function; green fluorescent protein (GFP)-fusion protein localizes to the vacuole and is induced in response to the DNA-damaging agent MMS; gene expression increases in response to Zymoliase treatment [Source:SGD;Acc:S000002670]	131	45	306	361	209	300	288	260
tQ(UUG)D3		tRNA	Glutamine tRNA (tRNA-Gln), predicted by tRNAscan-SE analysis; thiolation of uridine at wobble position (34) requires Ncs6p [Source:SGD;Acc:S000006695]	1	1	0	0	0	0	0	0
YDR345C	HXT3	protein_coding	Low affinity glucose transporter of the major facilitator superfamily; expression is induced in low or high glucose conditions; HXT3 has a paralog, HXT5, that arose from the whole genome duplication [Source:SGD;Acc:S000002753]	805	481	3256	3901	2000	2479	4409	4944
YDR079W	PET100	protein_coding	Chaperone that facilitates the assembly of cytochrome c oxidase; integral to the mitochondrial inner membrane; interacts with a subcomplex of subunits VII, VIIa, and VIII (Cox7p, Cox9p, and Cox8p) but not with the holoenzyme [Source:SGD;Acc:S000002486]	113	38	243	248	158	196	170	188
YDR433W		protein_coding	Dubious open reading frame; unlikely to encode a functional protein, based on available experimental and comparative sequence data [Source:SGD;Acc:S000002841]	8	6	42	41	35	46	38	39
YDL144C		protein_coding	Protein of unknown function; green fluorescent protein (GFP)-fusion protein localizes to the cytoplasm and nucleus; YDL144C is not an essential gene; protein abundance increases in response to DNA replication stress [Source:SGD;Acc:S000002303]	80	48	281	398	175	258	212	286
YDR306C		protein_coding	F-box protein of unknown function; interacts with Sgt1p via a Leucine-Rich Repeat (LRR) domain [Source:SGD;Acc:S000002714]	88	56	426	395	278	313	367	288
YDR292C	SRP101	protein_coding	Signal recognition particle (SRP) receptor alpha subunit; contain GTPase domains; involved in SRP-dependent protein targeting; interacts with the beta subunit, Srp102p [Source:SGD;Acc:S000002700]	264	149	1072	1040	953	930	1064	931
YDL009C		protein_coding	Protein of unknown function; mRNA identified as translated by ribosome profiling data; SWAT-GFP and mCherry fusion proteins localize to the cytosol; partially overlaps the verified ORF YDL010W; YDL009C is not an essential gene [Source:SGD;Acc:S000002167]	5	0	3	3	1	2	5	7
YDR290W		protein_coding	Dubious open reading frame; unlikely to encode a functional protein, based on available experimental and comparative sequence data; partially overlaps the verified ORF RTT103 [Source:SGD;Acc:S000002698]	0	0	0	0	0	0	0	1
YDR282C	MRX10	protein_coding	Mitochondrial inner membrane protein of unknown function; associates with mitochondrial ribosome; localizes to the inner membrane with the C terminus facing the intermembrane space; ortholog of human RMND1, mutation in which is implicated in infantile encephaloneuromyopathy and defective mitochondrial translation [Source:SGD;Acc:S000002690]	88	39	258	218	159	175	151	172
YDR170C	SEC7	protein_coding	Guanine nucleotide exchange factor (GEF) for ADP ribosylation factors; involved in proliferation of the Golgi, intra-Golgi transport and ER-to-Golgi transport; found in the cytoplasm and on Golgi-associated coated vesicles [Source:SGD;Acc:S000002577]	486	297	1745	1848	1382	1547	1558	1589
YDR174W	HMO1	protein_coding	Chromatin associated high mobility group (HMG) family member; involved in compacting, bending, bridging and looping DNA; rDNA-binding component that regulates transcription from RNA polymerase I promoters; regulates start site selection of ribosomal protein genes via RNA polymerase II promoters; role in genome maintenance; associates with a 5'-3' DNA helicase and Fpr1p, a prolyl isomerase; reloca…	187	81	1011	1315	749	1108	899	1023
YDL218W		protein_coding	Putative protein of unknown function; YDL218W transcription is regulated by Azf1p and induced by starvation and aerobic conditions; expression also induced in cells treated with the mycotoxin patulin [Source:SGD;Acc:S000002377]	6	4	16	17	6	15	11	17
YDL062W		protein_coding	Dubious open reading frame; unlikely to encode a functional protein, based on available experimental and comparative sequence data; partially overlaps uncharacterized ORF YDL063C; YDL062W is not essential [Source:SGD;Acc:S000002220]	0	0	0	2	0	2	2	0
YDL048C	STP4	protein_coding	Protein containing a Kruppel-type zinc-finger domain; similar to Stp1p, Stp2p; predicted transcription factor; relative distribution to the nucleus increases upon DNA replication stress; STP4 has a paralog, STP3, that arose from the whole genome duplication [Source:SGD;Acc:S000002206]	68	29	106	157	86	143	68	101
YDR500C	RPL37B	protein_coding	Ribosomal 60S subunit protein L37B; required for processing of 27SB pre-rRNA and formation of stable 66S assembly intermediates; protein abundance increases in response to DNA replication stress; homologous to mammalian ribosomal protein L37, no bacterial homolog; RPL37B has a paralog, RPL37A, that arose from the whole genome duplication [Source:SGD;Acc:S000002908]	2930	979	4231	4386	4267	4829	4392	5086
YDR112W	IRC2	protein_coding	Dubious open reading frame; unlikely to encode a functional protein, based on available experimental and comparative sequence data; partially overlaps ALT2/YDR111C; null mutant displays increased levels of spontaneous Rad52p foci [Source:SGD;Acc:S000002519]	1	1	0	1	0	0	0	3
YDR538W	PAD1	protein_coding	Phenylacrylic acid decarboxylase; confers resistance to cinnamic acid, decarboxylates aromatic carboxylic acids to the corresponding vinyl derivatives; also has mRNA binding activity; homolog of E. coli UbiX; co-overproduction of Pad1p and Fdc1p greatly increases cinnamic acid decarboxylase activity [Source:SGD;Acc:S000002946]	47	29	254	255	145	171	194	258
YDL011C		protein_coding	Dubious open reading frame; unlikely to encode a functional protein, based on available experimental and comparative sequence data; overlaps the uncharacterized ORF YDL010W [Source:SGD;Acc:S000002169]	1	0	1	1	0	3	0	2
YDR355C		protein_coding	Dubious open reading frame; unlikely to encode a functional protein, based on available experimental and comparative sequence data; partially overlaps the verified essential ORF SPC110/YDR356W [Source:SGD;Acc:S000002763]	0	0	0	0	0	0	0	0
YDR301W	CFT1	protein_coding	RNA-binding subunit of the mRNA cleavage and polyadenylation factor; involved in poly(A) site recognition and required for both pre-mRNA cleavage and polyadenylation, 51% sequence similarity with mammalian AAUAA-binding subunit of CPSF [Source:SGD;Acc:S000002709]	98	55	324	443	348	444	407	460
YDR412W	RRP17	protein_coding	Component of the pre-60S pre-ribosomal particle; required for cell viability under standard (aerobic) conditions but not under anaerobic conditions; exonuclease required for 5' end processing of pre-60S ribosomal RNA [Source:SGD;Acc:S000002820]	163	45	481	399	328	497	329	376
YDR530C	APA2	protein_coding	Diadenosine 5',5'''-P1,P4-tetraphosphate phosphorylase II; AP4A phosphorylase involved in catabolism of bis(5'-nucleosidyl) tetraphosphates; APA2 has a paralog, APA1, that arose from the whole genome duplication [Source:SGD;Acc:S000002938]	61	34	212	242	136	156	186	248
YDR227W	SIR4	protein_coding	SIR protein involved in assembly of silent chromatin domains; silent information regulator (SIR) along with SIR2 and SIR3; involved in assembly of silent chromatin domains at telomeres and the silent mating-type loci; some alleles of SIR4 prolong lifespan; required for telomere hypercluster formation in quiescent yeast cells [Source:SGD;Acc:S000002635]	150	79	478	543	394	432	421	403
YDR041W	RSM10	protein_coding	Mitochondrial ribosomal protein of the small subunit; has similarity to E. coli S10 ribosomal protein; essential for viability, unlike most other mitoribosomal proteins [Source:SGD;Acc:S000002448]	275	73	1039	914	713	813	827	805
YDR015C		protein_coding	Dubious open reading frame; unlikely to encode a functional protein, based on available experimental and comparative sequence data; overlaps the verified gene HED1/YDR014W-A [Source:SGD;Acc:S000002422]	0	0	0	0	0	0	0	0
YDL008W	APC11	protein_coding	Catalytic core subunit, Anaphase-Promoting Complex/Cyclosome (APC/C); which is a ubiquitin-protein ligase required for degradation of anaphase inhibitors, including mitotic cyclins, during the metaphase/anaphase transition; contains a RING-H2 domain that is required for activity [Source:SGD;Acc:S000002166]	178	61	374	305	248	297	252	201
YDR234W	LYS4	protein_coding	Homoaconitase; catalyzes the conversion of homocitrate to homoisocitrate, which is a step in the lysine biosynthesis pathway [Source:SGD;Acc:S000002642]	169	113	599	650	416	596	645	841
YDR511W	SDH7	protein_coding	Mitochondrial protein involved in assembly of succinate dehydrogenase; has a role in maturation of the Sdh2p subunit; localized to the mitochondrial intermembrane space; required for acetate utilization and gluconeogenesis; mutation in Drosophila ortholog SDHAF3 causes reduced succinate dehydrogenase activity and neuronal and muscular dysfunction; member of the LYR protein family [Source:SGD;Acc:…	255	82	393	423	286	298	279	307
YDR519W	FPR2	protein_coding	Membrane-bound peptidyl-prolyl cis-trans isomerase (PPIase); binds to the drugs FK506 and rapamycin; expression pattern suggests possible involvement in ER protein trafficking; relocalizes from nucleus to vacuole upon DNA replication stress; mutation is functionally complemented by human FKBP2 [Source:SGD;Acc:S000002927]	230	106	554	496	465	512	491	552
YDL086C-A		protein_coding	Dubious open reading frame; unlikely to encode a functional protein, based on available experimental and comparative sequence data; overlaps uncharacterized ORF YDL086W; identified by gene-trapping, microarray expression analysis, and genome-wide homology searching [Source:SGD;Acc:S000028611]	4	1	18	20	13	16	15	22
YDR250C		protein_coding	Dubious open reading frame; unlikely to encode a functional protein, based on available experimental and comparative sequence data [Source:SGD;Acc:S000002658]	1	1	1	0	0	0	0	2
YDR465C	RMT2	protein_coding	Arginine N5 methyltransferase; methylates ribosomal protein Rpl12 (L12) on Arg67; relative distribution to the nucleus increases upon DNA replication stress [Source:SGD;Acc:S000002873]	138	50	493	426	459	565	367	361
YDL001W	RMD1	protein_coding	Cytoplasmic protein required for sporulation [Source:SGD;Acc:S000002159]	84	21	361	322	269	286	277	253
YDR454C	GUK1	protein_coding	Guanylate kinase; converts GMP to GDP; required for growth and mannose outer chain elongation of cell wall N-linked glycoproteins [Source:SGD;Acc:S000002862]	395	175	1354	1370	1019	1181	1124	1438
YDR013W	PSF1	protein_coding	Subunit of the GINS complex (Sld5p, Psf1p, Psf2p, Psf3p); complex is localized to DNA replication origins and implicated in assembly of the DNA replication machinery [Source:SGD;Acc:S000002420]	84	37	163	172	148	217	157	150
YDR076W	RAD55	protein_coding	Protein that stimulates strand exchange; stimulates strand exchange by stabilizing the binding of Rad51p to single-stranded DNA; involved in the recombinational repair of double-strand breaks in DNA during vegetative growth and meiosis; forms heterodimer with Rad57p [Source:SGD;Acc:S000002483]	24	18	73	80	44	57	58	66
YDL095W	PMT1	protein_coding	Protein O-mannosyltransferase of the ER membrane; transfers mannose from dolichyl phosphate-D-mannose to protein serine and threonine residues; 1 of 7 related proteins involved in O-glycosylation which is essential for cell wall rigidity; involved in ER quality control; amino terminus faces cytoplasm, carboxyl terminus faces ER lumen [Source:SGD;Acc:S000002253]	311	181	1217	1401	906	1320	1258	1485
YDL007C-A		protein_coding	Putative protein of unknown function [Source:SGD;Acc:S000113557]	1	1	1	0	0	0	0	0
YDL130W	RPP1B	protein_coding	Ribosomal protein P1 beta; component of the ribosomal stalk, which is involved in interaction of translational elongation factors with ribosome; free (non-ribosomal) P1 stimulates the phosphorylation of the eIF2 alpha subunit (Sui2p) by Gcn2p; accumulation is regulated by phosphorylation and interaction with the P2 stalk component [Source:SGD;Acc:S000002288]	967	506	3649	5242	5072	7644	4828	6412
YDR100W	TVP15	protein_coding	Integral membrane protein; localized to late Golgi vesicles along with the v-SNARE Tlg2p [Source:SGD;Acc:S000002507]	95	51	425	415	233	263	370	383
YDR479C	PEX29	protein_coding	ER-resident protein involved in peroxisomal biogenesis; ER-localized protein that associates with peroxisomes; interacts with Pex30p and reticulons Rtn1p and Yop1p to regulate peroxisome biogenesis from the ER; role in peroxisomal-destined vesicular flow from the ER; regulates peroxisomal size, number and distribution; Pex28p and Pex29p may act at steps upstream of those mediated by Pex30p, Pex31…	122	62	266	289	148	223	228	261
tS(AGA)D1		tRNA	Serine tRNA (tRNA-Ser), predicted by tRNAscan-SE analysis [Source:SGD;Acc:S000006721]	0	0	0	0	0	0	0	1
YDL117W	CYK3	protein_coding	SH3-domain protein located in the bud neck and cytokinetic actin ring; relocalizes from bud neck to nucleus upon DNA replication stress; activates the chitin synthase activity of Chs2p during cytokinesis; suppressor of growth and cytokinesis defects of chs2 phospho-mutants [Source:SGD;Acc:S000002275]	209	173	460	428	319	395	407	410
YDR140W	MTQ2	protein_coding	S-adenosylmethionine-dependent methyltransferase; subunit of complex with Trm112p that methylates translation release factor Sup45p (eRF1) in the ternary complex eRF1-eRF3-GTP; similar to E.coli PrmC; member of the seven beta-strand family [Source:SGD;Acc:S000002547]	47	16	150	188	125	175	141	151
YDR381W	YRA1	protein_coding	Nuclear polyadenylated RNA-binding protein; required for export of poly(A) mRNA from the nucleus; proposed to couple mRNA export with 3' end processing via its interactions with Mex67p and Pcf11p; interacts with DBP2; inhibits the helicase activity of Dbp2; functionally redundant with Yra2p, another REF family member [Source:SGD;Acc:S000002789]	845	296	2893	2407	2397	2785	2437	2209
tQ(UUG)D2		tRNA	Glutamine tRNA (tRNA-Gln), predicted by tRNAscan-SE analysis; thiolation of uridine at wobble position (34) requires Ncs6p [Source:SGD;Acc:S000006694]	0	2	0	0	0	0	0	0
YDR327W		protein_coding	Dubious open reading frame; unlikely to encode a functional protein, based on available experimental and comparative sequence data; partially overlaps the verified gene SKP1 [Source:SGD;Acc:S000002735]	2	1	4	4	0	2	0	6
YDR062W	LCB2	protein_coding	Component of serine palmitoyltransferase; responsible along with Lcb1p for the first committed step in sphingolipid synthesis, which is the condensation of serine with palmitoyl-CoA to form 3-ketosphinganine [Source:SGD;Acc:S000002469]	302	238	1406	1363	1368	1494	1445	1450
YDR143C	SAN1	protein_coding	Ubiquitin-protein ligase; involved in proteasome-dependent degradation of aberrant nuclear proteins; targets substrates with regions of exposed hydrophobicity containing 5 or more contiguous hydrophobic residues; contains intrinsically disordered regions that contribute to substrate recognition; prefers a window of exposed hydrophobicity that causes a particular level of protein insolubility, sug…	56	32	169	203	138	245	175	250
YDL172C		protein_coding	Dubious open reading frame; unlikely to encode a functional protein, based on available experimental and comparative sequence data [Source:SGD;Acc:S000002331]	5	1	15	10	4	10	17	6
YDL053C	PBP4	protein_coding	Pbp1p binding protein; interacts strongly with Pab1p-binding protein 1 (Pbp1p) in the yeast two-hybrid system; also interacts with Lsm12p in a copurification assay; relative distribution to the nucleus increases upon DNA replication stress [Source:SGD;Acc:S000002211]	152	100	362	468	357	355	387	365
YDR223W	CRF1	protein_coding	Transcriptional corepressor; involved in repression of ribosomal protein (RP) gene transcription via the TOR signaling pathway which promotes accumulation of Crf1p in the nucleus; role in repression of RP genes varies by strain; CRF1 has a paralog, IFH1, that arose from the whole genome duplication [Source:SGD;Acc:S000002631]	5	3	27	21	11	12	12	15
YDL037C	BSC1	protein_coding	Protein of unconfirmed function; similar to cell surface flocculin Flo11p; ORF exhibits genomic organization compatible with a translational readthrough-dependent mode of expression; in W303 strain one continuous open reading frame comprising of YDL037C, the intergenic region and YDL039C encodes the gene IMI1 [Source:SGD;Acc:S000002195]	6	7	8	16	81	112	3	0
YDL167C	NRP1	protein_coding	Putative RNA binding protein of unknown function; localizes to stress granules induced by glucose deprivation; predicted to be involved in ribosome biogenesis [Source:SGD;Acc:S000002326]	104	47	453	428	471	559	457	388
YDR246W-A		protein_coding	Putative protein of unknown function; identified by fungal homology and RT-PCR [Source:SGD;Acc:S000028542]	1	1	0	1	1	2	2	3
YDR371C-A		protein_coding	Dubious open reading frame; unlikely to encode a functional protein, based on available experimental and comparative sequence data; completely overlaps the uncharacterized gene CTS2/YDR371W; identified by expression profiling and mass spectrometry [Source:SGD;Acc:S000028822]	0	0	2	1	0	2	1	0
YDR517W	GRH1	protein_coding	Acetylated cis-Golgi protein, involved in ER to Golgi transport; homolog of human GRASP65; forms a complex with the coiled-coil protein Bug1p; mutants are compromised for the fusion of ER-derived vesicles with Golgi membranes; protein abundance increases in response to DNA replication stress [Source:SGD;Acc:S000002925]	75	37	361	402	280	397	342	394
YDL226C	GCS1	protein_coding	ADP-ribosylation factor GTPase activating protein (ARF GAP); involved in ER-Golgi transport; required for prospore membrane formation; regulates phospholipase Spo14p; shares functional similarity with Glo3p; GCS1 has a paralog, SPS18, that arose from the whole genome duplication [Source:SGD;Acc:S000002385]	87	51	492	705	378	558	530	622
YDR467C		protein_coding	Dubious open reading frame; unlikely to encode a functional protein, based on available experimental and comparative sequence data [Source:SGD;Acc:S000002875]	12	8	18	6	25	23	16	16
YDL134C	PPH21	protein_coding	Catalytic subunit of protein phosphatase 2A (PP2A); functionally redundant with Pph22p; methylated at C terminus; forms alternate complexes with several regulatory subunits; involved in signal transduction and regulation of mitosis; forms nuclear foci upon DNA replication stress; PPH21 has a paralog, PPH22, that arose from the whole genome duplication [Source:SGD;Acc:S000002292]	409	259	911	787	760	783	768	811
YDR117C	TMA64	protein_coding	Protein of unknown function that associates with ribosomes; has a putative RNA binding domain; in mammals the corresponding protein, eIF2D, has been shown to possess translation initiation factor activity [Source:SGD;Acc:S000002524]	101	88	416	401	329	341	350	395
YDR314C	RAD34	protein_coding	Protein involved in nucleotide excision repair (NER); homologous to RAD4 [Source:SGD;Acc:S000002722]	24	16	115	149	99	116	101	110
YDR440W	DOT1	protein_coding	Nucleosomal histone H3-Lys79 methylase; methylation is required for telomeric silencing, meiotic checkpoint control, and DNA damage response [Source:SGD;Acc:S000002848]	56	35	214	218	188	250	244	212
YDR303C	RSC3	protein_coding	Component of the RSC chromatin remodeling complex; essential gene required for maintenance of proper ploidy and regulation of ribosomal protein genes and the cell wall/stress response; RSC3 has a paralog, RSC30, that arose from the whole genome duplication [Source:SGD;Acc:S000002711]	72	44	404	493	483	573	497	436
YDL078C	MDH3	protein_coding	Peroxisomal malate dehydrogenase; catalyzes interconversion of malate and oxaloacetate; involved in the glyoxylate cycle [Source:SGD;Acc:S000002236]	397	237	2135	1589	1114	1332	1444	1269
YDL238C	GUD1	protein_coding	Guanine deaminase; a catabolic enzyme of the guanine salvage pathway producing xanthine and ammonia from guanine; activity is low in exponentially-growing cultures but expression is increased in post-diauxic and stationary-phase cultures [Source:SGD;Acc:S000002397]	29	24	74	79	47	50	58	66
YDR529C	QCR7	protein_coding	Subunit 7 of ubiquinol cytochrome-c reductase (Complex III); Complex III is a component of the mitochondrial inner membrane electron transport chain; oriented facing the mitochondrial matrix; N-terminus appears to play a role in complex assembly [Source:SGD;Acc:S000002937]	615	152	1248	1048	604	664	929	872
YDR437W	GPI19	protein_coding	Subunit of GPI-GlcNAc transferase involved in synthesis of GlcNAc-PI; N-acetylglucosaminyl phosphatidylinositol (GlcNAc-PI) is the first intermediate in glycosylphosphatidylinositol (GPI) anchor synthesis; shares similarity with mammalian PIG-P [Source:SGD;Acc:S000002845]	4	2	33	25	19	25	21	19
snR47		snoRNA	C/D box small nucleolar RNA (snoRNA); guides 2'-O-methylation of large subunit (LSU) rRNA at position A2220 and small subunit (SSU) rRNA at position A619 [Source:SGD;Acc:S000006507]	15	3	14	13	11	24	19	30
YDL196W		protein_coding	Dubious open reading frame; unlikely to encode a functional protein, based on available experimental and comparative sequence data; open reading frame is located in promoter region of essential gene SEC31 [Source:SGD;Acc:S000002355]	0	1	1	0	1	2	0	1
YDR452W	PPN1	protein_coding	Dual endo- and exopolyphosphatase with a role in phosphate metabolism; acts as both an endopolyphosphatase cleaving long chains of polyphosphate distributively to generate shorter polymer chains and as an exopolyphosphatase catalyzing the hydrolysis of terminal phosphate from polyphosphate; localizes to the vacuole, nucleus and cytosol; functions as a homodimer; relocalizes from vacuole to cytopl…	1	0	0	0	0	1	0	0
YDR445C		protein_coding	Dubious open reading frame; unlikely to encode a functional protein, based on available experimental and comparative sequence data [Source:SGD;Acc:S000002853]	0	0	0	0	2	2	0	0
YDR347W	MRP1	protein_coding	Mitochondrial ribosomal protein of the small subunit; MRP1 exhibits genetic interactions with PET122, encoding a COX3-specific translational activator, and with PET123, encoding a small subunit mitochondrial ribosomal protein [Source:SGD;Acc:S000002755]	142	67	767	985	672	814	813	827
tQ(UUG)D1		tRNA	Glutamine tRNA (tRNA-Gln), predicted by tRNAscan-SE analysis; thiolation of uridine at wobble position (34) requires Ncs6p [Source:SGD;Acc:S000006693]	4	1	0	0	0	0	1	0
YDR490C	PKH1	protein_coding	Serine/threonine protein kinase; involved in sphingolipid-mediated signaling pathway that controls endocytosis; activates Ypk1p and Ykr2p, components of signaling cascade required for maintenance of cell wall integrity; contains a PH-like domain; redundant with Pkh2p; PKH1 has a paralog, PKH2, that arose from the whole genome duplication [Source:SGD;Acc:S000002898]	51	24	184	204	135	176	177	219
YDR516C	EMI2	protein_coding	Non-essential protein of unknown function; required for transcriptional induction of the early meiotic-specific transcription factor IME1; required for sporulation; expression regulated by glucose-repression transcription factors Mig1/2p; EMI2 has a paralog, GLK1, that arose from the whole genome duplication; protein abundance increases in response to DNA replication stress [Source:SGD;Acc:S00000…	190	124	1115	1108	930	1056	986	935
YDR509W		protein_coding	Dubious open reading frame; unlikely to encode a functional protein, based on available experimental and comparative sequence data [Source:SGD;Acc:S000002917]	0	0	1	1	3	4	0	2
YDL193W	NUS1	protein_coding	Forms dehydrodolichyl diphosphate syntase complex with RER2 or SRT1; tet-repressible mutant shows accumulation of hypoglycosylated forms of CPY, suggesting that Nus1p may be involved in protein trafficking; mutations in human homolog NUS1 have been implicated in congenital scoliosis, neurological impairment, refractory epilepsy, hearing deficit, and visual impairment; human cis-prenyltransferase …	64	34	235	307	226	288	248	277
YDL137W	ARF2	protein_coding	ADP-ribosylation factor; GTPase of the Ras superfamily involved in regulation of coated formation vesicles in intracellular trafficking within the Golgi; ARF2 has a paralog, ARF1, that arose from the whole genome duplication; arf1 arf2 double null mutation is complemented by human ARF1, ARF4, ARF5, or ARF6 [Source:SGD;Acc:S000002296]	1329	452	3596	3123	2581	3021	3069	2824
YDL118W		protein_coding	Dubious open reading frame, unlikely to encode a protein; overlaps almost completely with YDL119C; mutations that would affect both YDL118W and YDL119C confer defective telomere maintenance and are synthetically sick or lethal with alpha-synuclein [Source:SGD;Acc:S000002276]	1	0	2	0	0	0	0	0
YDR235W	PRP42	protein_coding	U1 snRNP protein involved in splicing; required for U1 snRNP biogenesis; contains multiple tetriatricopeptide repeats [Source:SGD;Acc:S000002643]	125	43	468	414	417	451	418	324
YDR233C	RTN1	protein_coding	Reticulon protein; involved in nuclear pore assembly and maintenance of tubular ER morphology; promotes membrane curvature; regulates the ER asymmetry-induced inheritance block during ER stress; role in ER-derived peroxisomal biogenesis; increases tubular ER when overexpressed; mutants have reduced phosphatidylserine transfer between the ER and mitochondria; interacts with exocyst subunit Sec6p, …	464	332	1820	2956	1509	2373	2004	2455
YDR388W	RVS167	protein_coding	Calmodulin-binding actin-associated protein; roles in endocytic membrane tabulation and constriction, and exocytosis; N-BAR domain protein that interacts with Rvs161p to regulate actin cytoskeleton, endocytosis, and viability following starvation or osmotic stress; recruited to bud tips by Gyl1p and Gyp5p during polarized growth; homolog of mammalian amphiphysin [Source:SGD;Acc:S000002796]	178	114	879	1037	480	688	743	907
YDR209C		protein_coding	Putative protein of unknown function; conserved among S. cerevisiae strains; YDR209C is not an essential gene; partially overlaps uncharacterized gene YDR210W [Source:SGD;Acc:S000002617]	7	2	6	1	4	9	0	8
YDR049W	VMS1	protein_coding	Component of a Cdc48p-complex involved in protein quality control; exhibits cytosolic and ER-membrane localization, with Cdc48p, during normal growth, and contributes to ER-associated degradation (ERAD) of specific substrates at a step after their ubiquitination; forms a mitochondrially-associated complex with Cdc48p and Npl4p under oxidative stress that is required for ubiquitin-mediated mitocho…	103	56	324	288	238	315	250	273
YDL194W	SNF3	protein_coding	Plasma membrane low glucose sensor, regulates glucose transport; high affinity sensor that contains 12 predicted transmembrane segments and a long C-terminal tail required for induction of hexose transporters; also senses fructose and mannose; SNF3 has a paralog, RGT2, that arose from the whole genome duplication [Source:SGD;Acc:S000002353]	54	47	116	150	76	86	98	95
YDR021W	FAL1	protein_coding	Nucleolar protein required for maturation of 18S rRNA; member of the eIF4A subfamily of DEAD-box ATP-dependent RNA helicases; 18S rRNA biogenesis defect of the null mutant is functionally complemented by human EIF4A3 [Source:SGD;Acc:S000002428]	64	39	187	167	161	155	121	148
YDR353W	TRR1	protein_coding	Cytoplasmic thioredoxin reductase; key regulatory enzyme that determines the redox state of the thioredoxin system, which acts as a disulfide reductase system and protects cells against both oxidative and reductive stress; protein abundance increases in response to DNA replication stress; TRR1 has a paralog, TRR2, that arose from the whole genome duplication [Source:SGD;Acc:S000002761]	446	246	2966	2896	2199	2621	2761	2809
YDR051C	DET1	protein_coding	Acid phosphatase; involved in the non-vesicular transport of sterols in both directions between the endoplasmic reticulum and plasma membrane; deletion confers sensitivity to nickel [Source:SGD;Acc:S000002458]	238	74	602	479	454	512	479	403
YDR288W	NSE3	protein_coding	Component of the SMC5-SMC6 complex; this complex plays a key role in the removal of X-shaped DNA structures that arise between sister chromatids during DNA replication and repair; protein abundance increases in response to DNA replication stress [Source:SGD;Acc:S000002696]	120	42	305	268	206	191	250	231
YDR141C	DOP1	protein_coding	Golgi-localized, leucine-zipper domain containing protein; involved in endosome to Golgi transport, organization of the ER, establishing cell polarity, and morphogenesis; detected in highly purified mitochondria in high-throughput studies [Source:SGD;Acc:S000002548]	218	161	763	845	616	745	744	783
YDR194C	MSS116	protein_coding	Mitochondrial transcription elongation factor; DEAD-box protein; required for efficient splicing of mitochondrial Group I and II introns; non-polar RNA helicase that also facilities strand annealing; promotes RNA folding by stabilizing an early assembly intermediate [Source:SGD;Acc:S000002602]	938	302	2961	2469	1990	2137	2533	2025
YDR424C	DYN2	protein_coding	Cytoplasmic light chain dynein, microtubule motor protein; required for intracellular transport and cell division; involved in mitotic spindle positioning; forms complex with dynein intermediate chain Pac11p that promotes Dyn1p homodimerization, potentiates motor processivity; Dyn2p-Pac11p complex important for interaction of dynein motor complex with dynactin complex; acts as molecular glue to d…	506	237	525	429	411	517	422	403
YDR054C	CDC34	protein_coding	Ubiquitin-conjugating enzyme (E2); catalytic subunit of SCF ubiquitin-protein ligase complex (together with Skp1p, Rbx1p, Cdc53p, and an F-box protein) that regulates cell cycle progression by targeting key substrates for degradation; protein abundance increases in response to DNA replication stress; human CDC34 functionally complements the thermosensitivity of the cdc34-2 mutant [Source:SGD;Acc:…	249	114	664	710	478	579	560	582
YDR122W	KIN1	protein_coding	Serine/threonine protein kinase involved in regulation of exocytosis; localizes to the cytoplasmic face of the plasma membrane; KIN1 has a paralog, KIN2, that arose from the whole genome duplication [Source:SGD;Acc:S000002529]	180	110	398	533	273	406	370	409
YDR184C	ATC1	protein_coding	Nuclear protein; possibly involved in regulation of cation stress responses and/or in the establishment of bipolar budding pattern; relative distribution to the nucleus decreases upon DNA replication stress [Source:SGD;Acc:S000002592]	132	41	208	220	199	226	158	179
YDR183C-A		protein_coding	Dubious open reading frame unlikely to encode a functional protein; identified by fungal homology and RT-PCR [Source:SGD;Acc:S000028540]	28	29	50	30	61	44	24	38
YDL240W	LRG1	protein_coding	GTPase-activating protein (GAP); contains Rho1p-specific GAP activity, interacting with activated forms of Rho1p; functions along with Sac7p as a negative regulator of the Pkc1p-mediated cell wall integrity signaling pathway; negative regulator of cell wall 1,3-beta-glucan biosynthesis; required for efficient cell fusion; contains a RhoGAP domain and three Lin-11-Isl1-Mec-3 (LIM) domains [Source:…	44	23	252	306	221	264	302	321
YDR056C	EMC10	protein_coding	Putative protein of unknown function; subunit of evolutionarily conserved EMC (Endoplasmic Reticulum Membrane Complex) implicated in ERAD (ER-associated degradation) and proper assembly of multi-pass transmembrane (TM) proteins; EMC acts in yeast as an ER-mitochondria tether that interacts with outer membrane protein Tom5p of TOM (Translocase of the Mitochondrial Outer Membrane) complex; YDR056C …	498	191	792	792	543	600	636	708
YDR541C		protein_coding	Aldehyde reductase; substrates include both aromatic and aliphatic aldehydes; uses NADPH as cofactor; SWAT-GFP and mCherry fusion proteins localize to the endoplasmic reticulum and vacuole respectively [Source:SGD;Acc:S000002949]	73	39	205	220	126	175	180	195
YDL042C	SIR2	protein_coding	Conserved NAD dependent histone deacetylase of the Sirtuin family; deacetylation targets are primarily nuclear proteins; required for telomere hypercluster formation in quiescent yeast cells; involved in regulation of lifespan; plays roles in silencing at HML, HMR, telomeres, and rDNA; negatively regulates initiation of DNA replication; functions as regulator of autophagy like mammalian homolog S…	31	19	133	207	152	224	141	186
YDR185C	UPS3	protein_coding	Mitochondrial protein of unknown function; similar to Ups1p and Ups2p which are involved in regulation of mitochondrial cardiolipin and phosphatidylethanolamine levels; null is viable but interacts synthetically with ups1 and ups2 mutations; UPS3 has a paralog, UPS2, that arose from the whole genome duplication [Source:SGD;Acc:S000002593]	46	29	120	91	89	96	85	83
YDR328C	SKP1	protein_coding	Evolutionarily conserved kinetochore protein; part of multiple protein complexes, including the SCF ubiquitin ligase complex, the CBF3 complex that binds centromeric DNA, and the RAVE complex that regulates assembly of the V-ATPase; protein abundance increases in response to DNA replication stress [Source:SGD;Acc:S000002736]	599	233	2173	1290	1323	1532	1414	1241
YDR280W	RRP45	protein_coding	Exosome non-catalytic core component; involved in 3'-5' RNA processing and degradation in both the nucleus and the cytoplasm; has similarity to E. coli RNase PH and to human hRrp45p (PM/SCL-75, EXOSC9); protein abundance increases in response to DNA replication stress [Source:SGD;Acc:S000002688]	129	41	464	452	583	647	471	399
tV(UAC)D		tRNA	Valine tRNA (tRNA-Val), predicted by tRNAscan-SE analysis [Source:SGD;Acc:S000006770]	3	1	1	3	0	1	2	2
YDR098C	GRX3	protein_coding	Glutathione-dependent oxidoreductase; hydroperoxide and superoxide-radical responsive; monothiol glutaredoxin subfamily member along with Grx4p and Grx5p; protects cells from oxidative damage; with Grx4p, binds to Aft1p in iron-replete conditions, promoting its dissociation from promoters; evidence exists indicating that the translation start site is not Met1 as currently annotated, but rather Me…	263	128	885	772	768	869	730	720
YDR005C	MAF1	protein_coding	Highly conserved negative regulator of RNA polymerase III; involved in tRNA processing and stability; inhibits tRNA degradation via rapid tRNA decay (RTD) pathway; binds N-terminal domain of Rpc160p subunit of Pol III to prevent closed-complex formation; regulated by phosphorylation mediated by TORC1, protein kinase A, Sch9p, casein kinase 2; localizes to cytoplasm during vegetative growth and tr…	209	76	630	611	517	583	586	556
YDR423C	CAD1	protein_coding	AP-1-like basic leucine zipper (bZIP) transcriptional activator; involved in stress responses, iron metabolism, and pleiotropic drug resistance; controls a set of genes involved in stabilizing proteins; binds consensus sequence TTACTAA; CAD1 has a paralog, YAP1, that arose from the whole genome duplication [Source:SGD;Acc:S000002831]	37	26	197	239	138	207	176	249
YDR017C	KCS1	protein_coding	Inositol hexakisphosphate and inositol heptakisphosphate kinase; generation of high energy inositol pyrophosphates by Kcs1p is required for many processes such as vacuolar biogenesis, stress response, RNA polymerase I-mediated rRNA transcription and telomere maintenance; inositol hexakisphosphate is also known as IP6; inositol heptakisphosphate is also known as IP7 [Source:SGD;Acc:S000002424]	149	64	523	591	468	570	556	535
YDR419W	RAD30	protein_coding	DNA polymerase eta; involved in translesion synthesis during post-replication repair; catalyzes the synthesis of DNA opposite cyclobutane pyrimidine dimers and other lesions; involved in formation of post-replicative damage-induced genome-wide cohesion; may also have a role in protection against mitochondrial mutagenesis; mutations in human pol eta are responsible for XPV [Source:SGD;Acc:S0000028…	60	33	302	283	185	250	220	229
YDR444W		protein_coding	Putative hydrolase acting on ester bonds [Source:SGD;Acc:S000002852]	40	35	209	233	158	193	180	241
YDR341C		protein_coding	Arginyl-tRNA synthetase; the authentic, non-tagged protein is detected in highly purified mitochondria in high-throughput studies; YDR341C has a paralog, MSR1, that arose from the whole genome duplication [Source:SGD;Acc:S000002749]	380	284	2241	2234	1537	1742	2099	2445
YDR154C		protein_coding	Dubious open reading frame; unlikely to encode a functional protein, based on available experimental and comparative sequence data; null mutant exhibits synthetic phenotype with alpha-synuclein [Source:SGD;Acc:S000002561]	128	86	407	454	378	464	379	392
YDR464W	SPP41	protein_coding	Protein of unknown function; involved in negative regulation of expression of spliceosome components PRP4 and PRP3; relocalizes to the cytosol in response to hypoxia [Source:SGD;Acc:S000002872]	360	194	653	692	477	624	548	542
YDR132C		protein_coding	Protein of unknown function; protein increases in abundance and relative distribution to the nucleus increases upon DNA replication stress; YDR132C has a paralog, YLR108C, that arose from the whole genome duplication [Source:SGD;Acc:S000002539]	45	19	157	169	97	123	133	126
YDL210W	UGA4	protein_coding	GABA (gamma-aminobutyrate) permease; serves as a GABA transport protein involved in the utilization of GABA as a nitrogen source; catalyzes the transport of putrescine and delta-aminolevulinic acid (ALA); localized to the vacuolar membrane [Source:SGD;Acc:S000002369]	27	22	39	35	25	28	27	28
YDR395W	SXM1	protein_coding	Nuclear transport factor (karyopherin); involved in protein transport between the cytoplasm and nucleoplasm; similar to Nmd5p, Cse1p, Lph2p, and the human cellular apoptosis susceptibility protein, CAS1 [Source:SGD;Acc:S000002803]	240	173	1011	1153	981	1103	1035	1131
YDL222C	FMP45	protein_coding	Integral membrane protein localized to mitochondria; required for sporulation and maintaining sphingolipid content; similar to SUR7; FMP45 has a paralog, YNL194C, that arose from the whole genome duplication [Source:SGD;Acc:S000002381]	4	6	28	41	5	22	8	10
YDR372C	VPS74	protein_coding	Golgi phosphatidylinositol-4-kinase effector and PtdIns4P sensor; interacts with the cytosolic domains of cis and medial glycosyltransferases, and in the PtdIns4P-bound state mediates the targeting of these enzymes to the Golgi; interacts with the catalytic domain of Sac1p, the major cellular PtdIns4P phosphatase, to direct dephosphosphorylation of the Golgi pool of PtdIns4P; tetramerization requ…	918	383	1750	1465	1585	1734	1687	1327
YDR325W	YCG1	protein_coding	Subunit of the condensin complex; required for establishment and maintenance of chromosome condensation, chromosome segregation and chromatin binding by the complex; required for tRNA genes clustering at the nucleolus; required for replication slow zone breakage following Mec1p inactivation; transcription is cell cycle regulated, peaking in mitosis and declining in G1; protein is constitutively d…	124	62	474	439	478	470	500	431
YDR216W	ADR1	protein_coding	Carbon source-responsive zinc-finger transcription factor; required for transcription of the glucose-repressed gene ADH2, of peroxisomal protein genes, and of genes required for ethanol, glycerol, and fatty acid utilization [Source:SGD;Acc:S000002624]	180	154	262	372	228	306	182	214
YDR082W	STN1	protein_coding	Telomere end-binding and capping protein; plays a key role with Pol12p in linking telomerase action with completion of lagging strand synthesis, and in a regulatory step required for telomere capping; similar to human Stn1 [Source:SGD;Acc:S000002489]	66	37	235	242	125	143	229	199
YDL224C	WHI4	protein_coding	Putative RNA binding protein; regulates the cell size requirement for passage through Start and commitment to cell division; WHI4 has a paralog, WHI3, that arose from the whole genome duplication [Source:SGD;Acc:S000002383]	63	34	202	366	149	270	272	353
YDR498C	SEC20	protein_coding	Membrane glycoprotein v-SNARE; involved in retrograde transport from the Golgi to the endoplasmic reticulum (ER); required for N- and O-glycosylation in the Golgi but not in the ER and for efficient nuclear fusion during mating; mediates Sey1p-independent homotypic ER fusion; interacts with the Dsl1p complex through Tip20p [Source:SGD;Acc:S000002906]	36	27	139	233	150	210	169	153
YDR010C		protein_coding	Putative protein of unknown function; conserved across S. cerevisiae strains [Source:SGD;Acc:S000002417]	5	4	5	3	4	3	4	3
YDR006C	SOK1	protein_coding	Protein of unknown function; overexpression suppresses the growth defect of mutants lacking protein kinase A activity; involved in cAMP-mediated signaling; localized to the nucleus; similar to the mouse testis-specific protein PBS13 [Source:SGD;Acc:S000002413]	88	53	352	384	300	364	254	349
YDR182W	CDC1	protein_coding	Putative mannose-ethanolamine phosphate phosphodiesterase; involved in GPI-anchor remodeling prior to the attachment of cell wall proteins to beta 1,3-glucan, removing ethanolamine phosphate from the first mannose of GPI anchors; mutants display elevated Ca2 -dependent signaling resulting in secondary actin polarization and Golgi inheritance defects; enzyme is Mn2 -dependent; mutants have cell di…	176	98	445	536	391	463	453	531
YDL102W	POL3	protein_coding	Catalytic subunit of DNA polymerase delta; required for chromosomal DNA replication during mitosis and meiosis, intragenic recombination, repair of double strand DNA breaks, and DNA replication during nucleotide excision repair (NER) [Source:SGD;Acc:S000002260]	93	56	439	464	393	409	384	409
YDL179W	PCL9	protein_coding	Cyclin; forms a functional kinase complex with Pho85p cyclin-dependent kinase (Cdk), expressed in late M/early G1 phase, activated by Swi5p; PCL9 has a paralog, PCL2, that arose from the whole genome duplication [Source:SGD;Acc:S000002338]	80	45	371	340	199	193	299	336
YDL067C	COX9	protein_coding	Subunit VIIa of cytochrome c oxidase (Complex IV); Complex IV is the terminal member of the mitochondrial inner membrane electron transport chain [Source:SGD;Acc:S000002225]	88	46	213	250	134	163	169	189
YDR030C	RAD28	protein_coding	Protein involved in DNA repair; related to the human CSA protein that is involved in transcription-coupled repair nucleotide excision repair [Source:SGD;Acc:S000002437]	110	69	261	213	146	135	142	149
YDR020C	DAS2	protein_coding	Putative protein of unknown function; non-essential gene identified in a screen for mutants with increased levels of rDNA transcription; weak similarity with uridine kinases and with phosphoribokinases [Source:SGD;Acc:S000002427]	48	23	155	160	138	147	150	122
YDR527W	RBA50	protein_coding	Protein involved in transcription; interacts with RNA polymerase II subunits Rpb2p, Rpb3, and Rpb11p; has similarity to human RPAP1 [Source:SGD;Acc:S000002935]	80	60	358	436	354	512	350	393
YDR333C	RQC1	protein_coding	Component of the ribosome quality control complex (RQC); RQC (Rqc1p-Rkr1p-Tae2p-Cdc48p-Npl4p-Ufd1p) is a ribosome-bound complex required for the degradation of polypeptides arising from stalled translation; required along with Rkr1p for recruitment of the Cdc48p-Npl4p-Ufd1p AAA ATPase complex to the RQC [Source:SGD;Acc:S000002741]	106	70	585	542	465	543	450	498
YDL093W	PMT5	protein_coding	Protein O-mannosyltransferase; transfers mannose residues from dolichyl phosphate-D-mannose to protein serine/threonine residues; acts in a complex with Pmt3p, can instead interact with Pmt2p in some conditions; target for new antifungals [Source:SGD;Acc:S000002251]	92	58	264	313	250	273	296	373
YDL043C	PRP11	protein_coding	Subunit of the SF3a splicing factor complex; required for spliceosome assembly [Source:SGD;Acc:S000002201]	93	28	262	249	228	230	230	235
YDR139C	RUB1	protein_coding	Ubiquitin-like protein with similarity to mammalian NEDD8; conjugation (neddylation) substrates include the cullins Cdc53p, Rtt101p, and Cul3p; activated by Ula1p and Uba3p (E1 enzyme pair); conjugation mediated by Ubc12p (E2 enzyme) [Source:SGD;Acc:S000002546]	328	137	630	426	427	549	469	425
YDR322C-A	TIM11	protein_coding	Subunit e of mitochondrial F1F0-ATPase; ATPase is a large, evolutionarily conserved enzyme complex required for ATP synthesis; essential for the dimeric and oligomeric state of ATP synthase, which in turn determines the shape of inner membrane cristae [Source:SGD;Acc:S000007255]	494	193	755	474	406	509	586	511
YDL130W-A	STF1	protein_coding	Protein involved in regulation of the mitochondrial F1F0-ATP synthase; Stf1p and Stf2p act as stabilizing factors that enhance inhibitory action of the Inh1p protein; protein abundance increases in response to DNA replication stress; STF1 has a paralog, INH1, that arose from the whole genome duplication [Source:SGD;Acc:S000007232]	378	166	472	580	195	215	413	439
YDR210W		protein_coding	Predicted tail-anchored plasma membrane protein; contains a conserved CYSTM module; related proteins in other organisms may be involved in response to stress; green fluorescent protein (GFP)-fusion protein localizes to the cell periphery [Source:SGD;Acc:S000002618]	221	75	446	367	404	533	429	472
YDR260C	SWM1	protein_coding	Subunit of the anaphase-promoting complex (APC); APC is an E3 ubiquitin ligase that regulates the metaphase-anaphase transition and exit from mitosis; required for activation of the daughter-specific gene expression and spore wall maturation [Source:SGD;Acc:S000002668]	37	19	148	171	84	100	102	96
YDL017W	CDC7	protein_coding	DDK (Dbf4-dependent kinase) catalytic subunit; required for origin firing and replication fork progression in mitotic S phase through phosphorylation of Mcm2-7p complexes and Cdc45p; kinase activity correlates with cyclical DBF4 expression; required for pre-meiotic DNA replication, meiotic DSB formation, recruitment of monopolin complex to kinetochores during meiosis I, regulation of meiosis-spec…	46	38	117	134	100	107	83	99
YDR073W	SNF11	protein_coding	Subunit of the SWI/SNF chromatin remodeling complex; involved in transcriptional regulation; interacts with a highly conserved 40-residue sequence of Snf2p; relocates to the cytosol under hypoxic conditions [Source:SGD;Acc:S000002480]	55	23	155	173	123	171	152	147
YDL069C	CBS1	protein_coding	Mitochondrial translational activator of the COB mRNA; membrane protein that interacts with translating ribosomes, acts on the COB mRNA 5'-untranslated leader [Source:SGD;Acc:S000002227]	74	41	140	125	135	132	131	127
YDR455C		protein_coding	Dubious open reading frame; unlikely to encode a functional protein, based on available experimental and comparative sequence data; partially overlaps the verified gene YDR456W [Source:SGD;Acc:S000002863]	0	0	1	0	0	0	0	1
YDR461W	MFA1	protein_coding	Mating pheromone a-factor; made by a cells; interacts with alpha cells to induce cell cycle arrest and other responses leading to mating; biogenesis involves C-terminal modification, N-terminal proteolysis, and export; also encoded by MFA2 [Source:SGD;Acc:S000002869]	82	29	343	285	100	232	213	285
YDR435C	PPM1	protein_coding	Carboxyl methyltransferase; methylates the C terminus of the protein phosphatase 2A catalytic subunit (Pph21p or Pph22p), which is important for complex formation with regulatory subunits; required for methionine to inhibit autophagy and promote growth [Source:SGD;Acc:S000002843]	69	37	295	311	217	228	224	298
YDL063C	SYO1	protein_coding	Transport adaptor or symportin; facilitates synchronized nuclear coimport of the two 5S-rRNA binding proteins Rpl5p and Rpl11p; binds to nascent Rpl5p during translation; required for biogenesis of the large ribosomal subunit; green fluorescent protein (GFP)-fusion protein localizes to the cytoplasm and nucleus [Source:SGD;Acc:S000002221]	122	56	538	600	647	663	504	487
YDR121W	DPB4	protein_coding	Subunit of DNA pol epsilon and of ISW2 chromatin accessibility complex; involved in both chromosomal DNA replication and inheritance of telomeric silencing; stabilizes the interaction of Pol epsilon with primer-template DNA, positively affecting the processivity of the polymerase and exonuclease activities of Pol epsilon; interacts with extranucleosomal DNA and acts as anchor point for ISW2 compl…	131	46	270	201	181	196	169	186
YDR178W	SDH4	protein_coding	Membrane anchor subunit of succinate dehydrogenase (SDH); involved in coupling the oxidation of succinate to the transfer of electrons to ubiquinone as part of the TCA cycle and the mitochondrial respiratory chain; has similarity to human SDH subunit D (SDHD), which is implicated in paraganglioma [Source:SGD;Acc:S000002585]	78	55	352	455	245	251	271	361
YDL013W	SLX5	protein_coding	Subunit of the Slx5-Slx8 SUMO-targeted Ub ligase (STUbL) complex; role in Ub-mediated degradation of histone variant Cse4p preventing mislocalization to euchromatin; role in proteolysis of spindle positioning protein Kar9p, and DNA repair proteins Rad52p and Rad57p; forms SUMO-dependent nuclear foci, including DNA repair centers; contains a RING domain and two SIM motifs; associates with the cent…	92	64	245	233	172	215	158	199
YDR534C	FIT1	protein_coding	Mannoprotein that is incorporated into the cell wall; incorporated via a glycosylphosphatidylinositol (GPI) anchor; involved in the retention of siderophore-iron in the cell wall [Source:SGD;Acc:S000002942]	9	2	16	18	11	14	10	21
YDR392W	SPT3	protein_coding	Subunit of the SAGA and SAGA-like transcriptional regulatory complexes; interacts with Spt15p to activate transcription of some RNA polymerase II-dependent genes, also functions to inhibit transcription at some promoters; relocalizes to the cytosol in response to hypoxia [Source:SGD;Acc:S000002800]	117	55	338	263	249	274	278	286
YDR034C-A		protein_coding	Putative protein of unknown function; contained within the solo Ty1 LTR element YDRWdelta7 [Source:SGD;Acc:S000007233]	5	1	1	3	0	1	1	1
YDL132W	CDC53	protein_coding	Cullin; structural protein of SCF complexes (which also contain Skp1p, Cdc34p, Hrt1p and an F-box protein) involved in ubiquitination; SCF promotes the G1-S transition by targeting G1 cyclins and the Cln-CDK inhibitor Sic1p for degradation; human homolog CUL1 can complement yeast cdc53 null mutant [Source:SGD;Acc:S000002290]	471	283	1385	1099	883	989	1070	832
YDR535C		protein_coding	Dubious open reading frame; unlikely to encode a functional protein, based on available experimental and comparative sequence data; YDR535C is not an essential gene [Source:SGD;Acc:S000002943]	2	0	3	2	1	2	1	2
YDR202C	RAV2	protein_coding	Subunit of RAVE complex (Rav1p, Rav2p, Skp1p); the RAVE complex associates with the V1 domain of the vacuolar membrane (H )-ATPase (V-ATPase) and promotes assembly and reassembly of the holoenzyme [Source:SGD;Acc:S000002610]	116	63	276	285	206	244	210	262
YDL050C		protein_coding	Dubious open reading frame; unlikely to encode a functional protein, based on available experimental and comparative sequence data [Source:SGD;Acc:S000002208]	1	0	1	1	0	3	1	1
YDR524C-A		protein_coding	Dubious open reading frame unlikely to encode a functional protein; identified by gene-trapping, microarray-based expression analysis, and genome-wide homology searching [Source:SGD;Acc:S000028616]	0	0	1	1	1	2	0	2
YDL109C		protein_coding	Putative lipase; involved in lipid metabolism; not an essential gene; YDL109C has a paralog, ROG1, that arose from the whole genome duplication [Source:SGD;Acc:S000002267]	17	7	37	58	18	49	60	70
YDR211W	GCD6	protein_coding	Catalytic epsilon subunit of the translation initiation factor eIF2B; eIF2B is the guanine-nucleotide exchange factor for eIF2; activity subsequently regulated by phosphorylated eIF2; first identified as a negative regulator of GCN4 expression; forms cytoplasmic foci upon DNA replication stress [Source:SGD;Acc:S000002619]	438	271	1541	1311	1361	1578	1429	1235
YDR110W	FOB1	protein_coding	Nucleolar protein that binds the rDNA replication fork barrier site; required for replication fork blocking, recombinational hotspot activity, condensin recruitment to replication fork barrier (RFB), and rDNA repeat segregation; related to retroviral integrases [Source:SGD;Acc:S000002517]	102	42	489	363	369	421	366	329
tG(CCC)D	SUF3	tRNA	Glycine tRNA (tRNA-Gly), predicted by tRNAscan-SE analysis; can mutate to suppress 1 frameshift mutations in glycine codons [Source:SGD;Acc:S000006572]	1	1	0	0	0	0	0	0
YDR274C		protein_coding	Putative protein of unknown function; conserved among S. cerevisiae strains; YDR274C is not an essential gene [Source:SGD;Acc:S000002682]	0	2	1	1	0	0	0	0
YDR167W	TAF10	protein_coding	Subunit (145 kDa) of TFIID and SAGA complexes; involved in RNA polymerase II transcription initiation and in chromatin modification [Source:SGD;Acc:S000002574]	433	134	817	697	625	679	656	550
YDR156W	RPA14	protein_coding	RNA polymerase I subunit A14 [Source:SGD;Acc:S000002563]	40	17	93	142	76	164	82	107
YDL223C	HBT1	protein_coding	Shmoo tip protein, substrate of Hub1p ubiquitin-like protein; mutants are defective for mating projection formation, thereby implicating Hbt1p in polarized cell morphogenesis; HBT1 has a paralog, YNL195C, that arose from the whole genome duplication [Source:SGD;Acc:S000002382]	217	164	114	133	79	111	62	77
YDR075W	PPH3	protein_coding	Catalytic subunit of protein phosphatase PP4 complex; Pph3p and Psy2p form active complex, Psy4p may provide substrate specificity; regulates recovery from the DNA damage checkpoint, the gene conversion- and single-strand annealing-mediated pathways of meiotic double-strand break repair and efficient Non-Homologous End-Joining (NHEJ) pathway; involved in activation of Gln3p to alleviate nitrogen …	72	43	232	232	252	296	244	235
YDR039C	ENA2	protein_coding	P-type ATPase sodium pump; involved in Na efflux to allow salt tolerance; likely not involved in Li efflux [Source:SGD;Acc:S000002446]	0	0	0	0	0	0	0	0
YDL088C	ASM4	protein_coding	FG-nucleoporin component of central core of nuclear pore complex (NPC); contributes directly to nucleocytoplasmic transport; induces membrane tubulation, which may contribute to nuclear pore assembly; ASM4 has a paralog, NUP53, that arose from the whole genome duplication [Source:SGD;Acc:S000002246]	109	59	432	521	365	441	396	388
YDL129W		protein_coding	Protein of unknown function; green fluorescent protein (GFP)-fusion protein localizes to the cytoplasm and the nucleus; YDL129W is not an essential gene; relative distribution to the nucleus increases upon DNA replication stress [Source:SGD;Acc:S000002287]	9	6	54	74	58	76	57	58
YDL215C	GDH2	protein_coding	NAD( )-dependent glutamate dehydrogenase; degrades glutamate to ammonia and alpha-ketoglutarate; expression sensitive to nitrogen catabolite repression and intracellular ammonia levels; genetically interacts with GDH3 by suppressing stress-induced apoptosis [Source:SGD;Acc:S000002374]	375	284	1213	1226	917	1033	1686	1676
YDR297W	SUR2	protein_coding	Sphinganine C4-hydroxylase; catalyses the conversion of sphinganine to phytosphingosine in sphingolipid biosyntheis [Source:SGD;Acc:S000002705]	205	129	845	861	659	843	685	757
YDR131C		protein_coding	F-box protein subunit of SCF ubiquitin ligase complex; substrate-specific adaptor subunit that recruits substrates to a core ubiquitination complex [Source:SGD;Acc:S000002538]	76	57	191	170	132	108	151	181
YDR230W		protein_coding	Dubious open reading frame; unlikely to encode a functional protein, based on available experimental and comparative sequence data; partially overlaps the verified gene COX20/YDR231C [Source:SGD;Acc:S000002638]	0	0	2	0	1	1	1	0
YDR348C	PAL1	protein_coding	Protein of unknown function thought to be involved in endocytosis; physically interacts with Ede1p and is found at endocytic sites at cell periphery during early stages of endocytosis; green fluorescent protein (GFP)-fusion protein localizes to bud neck; potential Cdc28p substrate; similar to S. pombe Pal1 protein; relocalizes from bud neck to cytoplasm upon DNA replication stress; PAL1 has a par…	131	67	456	488	373	455	448	507
YDL169C	UGX2	protein_coding	Protein of unknown function; transcript accumulates in response to any combination of stress conditions [Source:SGD;Acc:S000002328]	87	36	71	117	32	48	47	66
YDR007W	TRP1	protein_coding	Phosphoribosylanthranilate isomerase; catalyzes the third step in tryptophan biosynthesis; in 2004, the sequence of TRP1 from strain S228C was updated by changing the previously annotated internal STOP (TAA) to serine (TCA); enhances vegetative growth at low and high temperatures when used as an auxotrophic marker in strains such as W303 [Source:SGD;Acc:S000002414]	107	56	66	72	101	109	90	71
YDL195W	SEC31	protein_coding	Component of the Sec13p-Sec31p complex of the COPII vesicle coat; COPII coat is required for vesicle formation in ER to Golgi transport; mutant has increased aneuploidy tolerance [Source:SGD;Acc:S000002354]	198	119	694	941	484	838	646	861
YDR263C	DIN7	protein_coding	Mitochondrial nuclease functioning in DNA repair and replication; modulates the stability of the mitochondrial genome, induced by exposure to mutagens, also induced during meiosis at a time nearly coincident with commitment to recombination; DIN7 has a paralog, EXO1, that arose from the whole genome duplication [Source:SGD;Acc:S000002671]	23	19	114	116	65	91	98	98
YDR220C		protein_coding	Dubious open reading frame; unlikely to encode a functional protein, based on available experimental and comparative sequence data; null mutant exhibits synthetic phenotype with alpha-synuclein [Source:SGD;Acc:S000002628]	1	0	8	4	2	3	1	3
YDR429C	TIF35	protein_coding	eIF3g subunit of the eukaryotic translation initiation factor 3 (eIF3); subunit of the core complex of eIF3; is essential for translation; stimulates resumption of ribosomal scanning during translation reinitiation; eIF3 is also involved in programmed stop codon readthrough [Source:SGD;Acc:S000002837]	746	294	2757	2384	2183	2623	2253	2256
YDR119W-A	COX26	protein_coding	Stabilizes or regulates formation of respiratory chain supercomplexes composed of Complex III (ubiquinol-cytochrome c reductase) and Complex IV (cytochrome c oxidase) [Source:SGD;Acc:S000113555]	120	48	244	225	53	75	143	151
YDR421W	ARO80	protein_coding	Zinc finger transcriptional activator of the Zn2Cys6 family; activates transcription of aromatic amino acid catabolic genes in the presence of aromatic amino acids [Source:SGD;Acc:S000002829]	290	227	304	319	210	239	249	216
YDL186W		protein_coding	Putative protein of unknown function; YDL186W is not an essential gene [Source:SGD;Acc:S000002345]	4	0	1	0	3	3	3	5
YDL198C	GGC1	protein_coding	Mitochondrial GTP/GDP transporter; essential for mitochondrial genome maintenance; has a role in mitochondrial iron transport; member of the mitochondrial carrier family [Source:SGD;Acc:S000002357]	132	88	1401	1577	591	829	1580	1562
YDL120W	YFH1	protein_coding	Mitochondrial matrix iron chaperone; oxidizes and stores iron; interacts with Isu1p to promote Fe-S cluster assembly; mutation results in multiple Fe/S-dependent enzyme deficiencies; human frataxin homolog FXN is mutated in Friedrich's ataxia; human FTL gene can complement yeast yfh1 null mutant [Source:SGD;Acc:S000002278]	110	60	399	415	285	360	366	393
YDR379W	RGA2	protein_coding	GTPase-activating protein for polarity-establishment protein Cdc42p; implicated in control of septin organization, pheromone response, and haploid invasive growth; regulated by Pho85p and Cdc28p; RGA2 has a paralog, RGA1, that arose from the whole genome duplication [Source:SGD;Acc:S000002787]	140	95	405	426	356	339	391	371
YDL029W	ARP2	protein_coding	Essential component of the Arp2/3 complex; Arp2/3 is a highly conserved actin nucleation center required for the motility and integrity of actin patches; involved in endocytosis and membrane growth and polarity; required for efficient Golgi-to-ER trafficking in COPI mutants [Source:SGD;Acc:S000002187]	373	225	1774	1677	1084	1229	1384	1542
YDR205W	MSC2	protein_coding	Endoplasmic reticulum zinc transporter; part of a heterodimeric transporter with Zrg17p that transfers zinc from the cytosol to the ER lumen; member of the cation diffusion facilitator family of efflux pumps; localizes to ER and nucleus; mutations affect the cellular distribution of zinc and also confer defects in meiotic recombination between homologous chromatids [Source:SGD;Acc:S000002613]	34	38	94	159	82	114	98	121
YDR094W		protein_coding	Dubious open reading frame; unlikely to encode a functional protein, based on available experimental and comparative sequence data; partially overlaps verified ORF DNF2/YDR093W [Source:SGD;Acc:S000002501]	0	0	0	1	0	1	0	0
YDR369C	XRS2	protein_coding	Protein required for DNA repair; component of the Mre11 complex, which is involved in double strand breaks, meiotic recombination, telomere maintenance, and checkpoint signaling [Source:SGD;Acc:S000002777]	150	61	264	266	209	221	249	224
YDR088C	SLU7	protein_coding	RNA splicing factor; required for ATP-independent portion of 2nd catalytic step of spliceosomal RNA splicing; interacts with Prp18p; contains zinc knuckle domain [Source:SGD;Acc:S000002495]	150	63	267	261	218	227	255	185
YDR411C	DFM1	protein_coding	Endoplasmic reticulum (ER) localized protein; involved in ER-associated protein degradation (ERAD), ER stress, and homeostasis; interacts with components of ERAD-L and ERAD-C and Cdc48p; derlin-like family member similar to Der1p [Source:SGD;Acc:S000002819]	72	48	307	396	243	278	288	352
YDR441C	APT2	protein_coding	Potential adenine phosphoribosyltransferase; encodes a protein with similarity to adenine phosphoribosyltransferase, but artificially expressed protein exhibits no enzymatic activity; APT2 has a paralog, APT1, that arose from the whole genome duplication [Source:SGD;Acc:S000002849]	63	50	181	253	163	259	165	189
YDR446W	ECM11	protein_coding	Meiosis-specific protein; component of the Synaptonemal Complex (SC) along with Gmc2p; required for efficient crossover formation and for the efficient loading of the SC transverse filament protein, Zip1p; is SUMOlytaed in a Gmc2p manner, and SUMOylation is required for its function in meiosis; GFP fusion protein is present in discrete clusters in the nucleus throughout mitosis; may be involved i…	7	16	4	1	5	3	3	3
YDL183C		protein_coding	Protein that may form an active mitochondrial KHE system; mitochondrial inner-membrane protein; non-essential gene; KHE system stands for K /H exchanger system [Source:SGD;Acc:S000002342]	36	7	67	82	49	45	62	48
YDR194W-A		protein_coding	Putative protein of unknown function; identified by fungal homology and RT-PCR [Source:SGD;Acc:S000028541]	0	0	0	0	0	0	0	0
YDR114C		protein_coding	Putative protein of unknown function; deletion mutant exhibits poor growth at elevated pH and calcium [Source:SGD;Acc:S000002521]	1	0	3	0	1	2	1	1
YDR442W		protein_coding	Dubious open reading frame; unlikely to encode a functional protein, based on available experimental and comparative sequence data [Source:SGD;Acc:S000002850]	2	0	0	0	0	0	0	0
tK(CUU)D2		tRNA	Lysine tRNA (tRNA-Lys), predicted by tRNAscan-SE analysis; a small portion is imported into mitochondria via interaction with mt lysyl-tRNA synthetase Msk1p and is necessary to decode AAG codons at high temperature, when base modification of mt-encoded tRNA-Lys is reduced [Source:SGD;Acc:S000006617]	0	0	0	0	0	0	0	0
YDL059C	RAD59	protein_coding	Protein involved DNA double-strand break repair; repairs breaks in DNA during vegetative growth via recombination and single-strand annealing; anneals complementary single-stranded DNA; forms nuclear foci upon DNA replication stress; required for loading of Rad52p to DSBs; regulates replication fork progression in DNA ligase I-deficient cells; paralog of Rad52p [Source:SGD;Acc:S000002217]	64	33	98	102	123	87	79	76
YDR016C	DAD1	protein_coding	Essential subunit of the Dam1 complex (aka DASH complex); complex couples kinetochores to the force produced by MT depolymerization thereby aiding in chromosome segregation; is transferred to the kinetochore prior to mitosis [Source:SGD;Acc:S000002423]	104	30	193	160	146	168	180	183
YDR430C	CYM1	protein_coding	Lysine-specific metalloprotease of the pitrilysin family; metalloprotease of the intermembrane space; degrades proteins and presequence peptides cleaved from imported proteins; required for normal mitochondrial morphology [Source:SGD;Acc:S000002838]	175	120	850	1074	579	685	735	797
YDR366C		protein_coding	Putative protein of unknown function [Source:SGD;Acc:S000002774]	2	6	0	1	1	1	0	3
YDR374W-A	WIP1	protein_coding	Kinetochore localized protein of unknown function; interacts with Cnn1p (CENP-T); orthologous to human centromere constitutive-associated network (CCAN) subunit CENP-W and fission yeast new1 [Source:SGD;Acc:S000113553]	152	63	185	127	138	135	129	100
YDR293C	SSD1	protein_coding	Translational repressor with a role in polar growth and wall integrity; regulated by Cbk1p phosphorylation to effect bud-specific translational control and localization of specific mRNAs; interacts with TOR pathway components; contains a functional N-terminal nuclear localization sequence and nucleocytoplasmic shuttling appears to be critical to Ssd1p function [Source:SGD;Acc:S000002701]	349	257	1207	1449	860	1071	1067	1227
YDR459C	PFA5	protein_coding	Palmitoyltransferase with autoacylation activity; likely functions in pathway(s) outside Ras; member of a family of putative palmitoyltransferases containing an Asp-His-His-Cys-cysteine rich (DHHC-CRD) domain [Source:SGD;Acc:S000002867]	53	33	205	217	152	165	165	183
YDR022C		protein_coding	Autophagy-specific protein required for autophagosome formation; forms a complex with Atg17p and Atg29p that localizes other proteins to the pre-autophagosomal structure; constitutively phosphorylated, and phosphorylation of residue S174 is required for function; high-copy suppressor of CIK1 deletion [Source:SGD;Acc:S000002429]	54	20	150	117	57	70	110	97
YDR217C	RAD9	protein_coding	DNA damage-dependent checkpoint protein; required for cell-cycle arrest in G1/S, intra-S, and G2/M, plays a role in postreplication repair (PRR) pathway; transmits checkpoint signal by activating Rad53p and Chk1p; hyperphosphorylated by Mec1p and Tel1p; multiple cyclin dependent kinase consensus sites and the C-terminal BRCT domain contribute to DNA damage checkpoint activation; Rad9p Chk1 Activa…	121	79	431	407	442	505	476	358
YDR052C	DBF4	protein_coding	Regulatory subunit of Cdc7p-Dbf4p kinase complex; required for Cdc7p kinase activity and initiation of DNA replication; phosphorylates the Mcm2-7 family of proteins; cell cycle regulated; relative distribution to the nucleus increases upon DNA replication stress; co-expression of human CDC7 and DBF4 complements single cdc7 or dbf4 null mutations or the cdc7 dbf4 double null mutation [Source:SGD;A…	156	89	436	508	457	480	484	460
YDL027C	MRX9	protein_coding	Protein that associates with mitochondrial ribosome; the authentic, non-tagged protein is detected in highly purified mitochondria in high-throughput studies; YDL027C is not an essential gene [Source:SGD;Acc:S000002185]	219	140	382	379	234	226	328	343
YDR104C	SPO71	protein_coding	Meiosis-specific protein required for prospore membrane morphogenesis; localizes to the prospore membrane (PSM) during sporulation; required for PSM elongation and closure; genetically antagonistic to SPO1; recruits Vps13p to the PSM during sporulation; interacts and functions cooperatively with Spo73p; mutants have defects in the PSM, aberrant spore wall formation and reduced PtdIns-phosphate po…	96	46	254	270	152	171	203	164
YDL136W	RPL35B	protein_coding	Ribosomal 60S subunit protein L35B; homologous to mammalian ribosomal protein L35 and bacterial L29; RPL35B has a paralog, RPL35A, that arose from the whole genome duplication [Source:SGD;Acc:S000002295]	702	217	917	760	1037	1302	873	941
YDR248C		protein_coding	Putative gluconokinase; sequence similarity to bacterial and human gluconokinase; green fluorescent protein (GFP)-fusion protein localizes to the cytoplasm; upregulated by deletion of the RNAP-II associated factor, PAF1 [Source:SGD;Acc:S000002656]	221	82	496	378	257	265	369	323
YDR078C	SHU2	protein_coding	Component of Shu complex (aka PCSS complex); Shu complex also includes Psy3, Csm2, Shu1, and promotes error-free DNA repair, Shu complex mediates inhibition of Srs2p function; promotes formation of Rad51p filaments; important for both mitotic and meiotic homologous recombination, and contains a conserved SWIM domain that is necessary for both [Source:SGD;Acc:S000002485]	56	23	100	113	95	91	82	91
YDR068W	DOS2	protein_coding	Protein of unknown function; green fluorescent protein (GFP)-fusion protein localizes to the cytoplasm [Source:SGD;Acc:S000002475]	672	296	780	616	551	608	632	487
YDL080C	THI3	protein_coding	Regulatory protein that binds Pdc2p and Thi2p transcription factors; activates thiamine biosynthesis transcription factors Pdc2p and Thi2p by binding to them, but releases and de-activates them upon binding to thiamine pyrophosphate (TPP), the end product of the pathway; has similarity to decarboxylases but enzymatic activity is not detected [Source:SGD;Acc:S000002238]	93	56	277	318	197	251	275	318
YDR461C-A		protein_coding	Putative protein of unknown function [Source:SGD;Acc:S000087209]	25	11	103	85	44	55	61	53
YDR252W	BTT1	protein_coding	Heterotrimeric nascent polypeptide-associated complex beta3 subunit; complex binds ribosomes via its beta-subunits in close proximity to nascent polypeptides; interacts with Caf130p of the CCR4-NOT complex; similar to human BTF3; BTT1 has a paralog, EGD1, that arose from the whole genome duplication [Source:SGD;Acc:S000002660]	10	5	64	77	32	37	49	49
YDL046W	NPC2	protein_coding	Sterol transport protein and functional homolog of human NPC2/He1; human NPC2 is a cholesterol-binding protein whose deficiency causes Niemann-Pick type C2 disease involving retention of cholesterol in lysosomes; yeast NPC2 can complement mutations in human NPC2 [Source:SGD;Acc:S000002204]	468	278	1073	1225	628	937	801	860
YDR540C	IRC4	protein_coding	Protein of unknown function; null mutant displays increased levels of spontaneous Rad52p foci; green fluorescent protein (GFP)-fusion protein localizes to the cytoplasm and nucleus [Source:SGD;Acc:S000002948]	108	58	102	95	131	147	124	85
YDR181C	SAS4	protein_coding	Subunit of the SAS complex (Sas2p, Sas4p, Sas5p); acetylates free histones and nucleosomes and regulates transcriptional silencing; required for the HAT activity of Sas2p [Source:SGD;Acc:S000002589]	191	86	403	346	342	334	360	284
YDL200C	MGT1	protein_coding	DNA repair methyltransferase (6-O-methylguanine-DNA methylase); involved in protection against DNA alkylation damage [Source:SGD;Acc:S000002359]	197	102	310	234	152	224	222	187
YDR108W	TRS85	protein_coding	Component of transport protein particle (TRAPP) complex III; TRAPPIII is a multimeric guanine nucleotide-exchange factor for the GTPase Ypt1p, regulating endosome-Golgi traffic and required for membrane expansion during autophagy and the CVT pathway; directs Ypt1p to the PAS; late post-replication meiotic role [Source:SGD;Acc:S000002515]	66	44	233	245	239	204	268	243
YDR337W	MRPS28	protein_coding	Mitochondrial ribosomal protein of the small subunit [Source:SGD;Acc:S000002745]	202	54	760	678	491	526	559	591
YDR356W	SPC110	protein_coding	Inner plaque spindle pole body (SPB) component; ortholog of human kendrin; gamma-tubulin small complex (gamma-TuSC) receptor that interacts with Spc98p to recruit the complex to the nuclear side of the SPB, connecting nuclear microtubules to the SPB; promotes gamma-TuSC assembly and oligomerization to initiate microtubule nucleation; interacts with Tub4p-complex and calmodulin; phosphorylated by …	214	82	838	701	598	567	724	506
YDL235C	YPD1	protein_coding	Osmotic stress-responsive phosphorelay intermediate sensor protein; phosphorylated by the plasma membrane sensor Sln1p in response to osmotic stress and then in turn phosphorylates the response regulators Ssk1p in the cytosol and Skn7p in the nucleus [Source:SGD;Acc:S000002394]	314	136	530	503	555	612	576	444
YDR320W-B		protein_coding	Dubious open reading frame; unlikely to encode a functional protein, based on available experimental and comparative sequence data; overlaps the verified gene DAD4/YDR320C-A [Source:SGD;Acc:S000028821]	3	6	7	4	2	9	6	7
YDL245C	HXT15	protein_coding	Putative transmembrane polyol transporter; supports growth on and uptake of mannitol, sorbitol and xylitol with moderate affinity when overexpressed in a strain deleted for hexose family members; minor hexose transport activity when overexpressed in a similar strain; similarity to hexose transporters; expression is induced by low levels of glucose and repressed by high levels of glucose [Source:S…	1	0	0	0	0	0	0	0
YDR170W-A		transposable_element	Retrotransposon TYA Gag gene; Gag is a nucleocapsid protein that is the structural constituent of virus-like particles (VLPs); similar to retroviral Gag; YDR170W-A is part of a mutant retrotransposon; distribution in the cytoplasm becomes irregular rather than punctate upon DNA replication stress [Source:SGD;Acc:S000007227]	11	4	29	22	32	50	37	44
YDR210W-B		transposable_element	Retrotransposon TYA Gag and TYB Pol genes; transcribed/translated as one unit; polyprotein is processed to make a nucleocapsid-like protein (Gag), reverse transcriptase (RT), protease (PR), and integrase (IN); similar to retroviral genes [Source:SGD;Acc:S000007393]	4	1	21	19	21	22	25	15
YDR210C-D		transposable_element	Retrotransposon TYA Gag and TYB Pol genes; transcribed/translated as one unit; polyprotein is processed to make a nucleocapsid-like protein (Gag), reverse transcriptase (RT), protease (PR), and integrase (IN); similar to retroviral genes [Source:SGD;Acc:S000007410]	14	10	20	26	71	63	65	56
YDR316W-B		transposable_element	Retrotransposon TYA Gag and TYB Pol genes; transcribed/translated as one unit; polyprotein is processed to make a nucleocapsid-like protein (Gag), reverse transcriptase (RT), protease (PR), and integrase (IN); similar to retroviral genes [Source:SGD;Acc:S000007399]	0	0	1	1	0	2	1	2
YDR261C-D		transposable_element	Retrotransposon TYA Gag and TYB Pol genes; Gag processing produces capsid proteins, Pol is cleaved to produce protease, reverse transcriptase and integrase activities; in YDRCTy1-3 TYB is mutant and probably non-functional [Source:SGD;Acc:S000007395]	51	44	149	184	179	186	232	151
YDR210C-C		transposable_element	Retrotransposon TYA Gag gene co-transcribed with TYB Pol; translated as TYA or TYA-TYB polyprotein; Gag is a nucleocapsid protein that is the structural constituent of virus-like particles (VLPs); similar to retroviral Gag [Source:SGD;Acc:S000007409]	0	0	0	0	0	0	0	0
YDR261C-C		transposable_element	Retrotransposon TYA Gag gene co-transcribed with TYB Pol; Gag processing produces capsid proteins; in YDRCTy1-3 TYB is mutant and probably non-functional [Source:SGD;Acc:S000007394]	0	0	0	0	0	0	0	0
YDR261W-B		transposable_element	Retrotransposon TYA Gag and TYB Pol genes; transcribed/translated as one unit; polyprotein is processed to make a nucleocapsid-like protein (Gag), reverse transcriptase (RT), protease (PR), and integrase (IN); similar to retroviral genes [Source:SGD;Acc:S000007397]	25	12	46	64	74	72	69	56
YDR365W-A		transposable_element	Retrotransposon TYA Gag gene co-transcribed with TYB Pol; translated as TYA or TYA-TYB polyprotein; Gag is a nucleocapsid protein that is the structural constituent of virus-like particles (VLPs); similar to retroviral Gag [Source:SGD;Acc:S000007400]	0	0	0	0	0	0	0	0
YDR316W-A		transposable_element	Retrotransposon TYA Gag gene co-transcribed with TYB Pol; translated as TYA or TYA-TYB polyprotein; Gag is a nucleocapsid protein that is the structural constituent of virus-like particles (VLPs); similar to retroviral Gag [Source:SGD;Acc:S000007398]	0	0	0	0	0	0	0	0
YDR261W-A		transposable_element	Retrotransposon TYA Gag gene co-transcribed with TYB Pol; translated as TYA or TYA-TYB polyprotein; Gag is a nucleocapsid protein that is the structural constituent of virus-like particles (VLPs); similar to retroviral Gag [Source:SGD;Acc:S000007396]	0	0	0	0	0	0	0	0
YDR365W-B		transposable_element	Retrotransposon TYA Gag and TYB Pol genes; transcribed/translated as one unit; polyprotein is processed to make a nucleocapsid-like protein (Gag), reverse transcriptase (RT), protease (PR), and integrase (IN); similar to retroviral genes [Source:SGD;Acc:S000007401]	0	0	0	0	1	0	0	2
YDR098C-B		transposable_element	Retrotransposon TYA Gag and TYB Pol genes; transcribed/translated as one unit; polyprotein is processed to make a nucleocapsid-like protein (Gag), reverse transcriptase (RT), protease (PR), and integrase (IN); similar to retroviral genes [Source:SGD;Acc:S000007391]	0	0	0	1	4	2	1	0
YDR098C-A		transposable_element	Retrotransposon TYA Gag gene co-transcribed with TYB Pol; translated as TYA or TYA-TYB polyprotein; Gag is a nucleocapsid protein that is the structural constituent of virus-like particles (VLPs); similar to retroviral Gag [Source:SGD;Acc:S000007390]	0	0	0	0	0	0	0	0
YDR210W-A		transposable_element	Retrotransposon TYA Gag gene co-transcribed with TYB Pol; translated as TYA or TYA-TYB polyprotein; Gag is a nucleocapsid protein that is the structural constituent of virus-like particles (VLPs); similar to retroviral Gag [Source:SGD;Acc:S000007392]	0	0	0	0	0	0	0	0
YDR034C-D		transposable_element	Retrotransposon TYA Gag and TYB Pol genes; transcribed/translated as one unit; polyprotein is processed to make a nucleocapsid-like protein (Gag), reverse transcriptase (RT), protease (PR), and integrase (IN); similar to retroviral genes [Source:SGD;Acc:S000007345]	9	6	32	20	35	46	36	17
YDR034C-C		transposable_element	Retrotransposon TYA Gag gene co-transcribed with TYB Pol; translated as TYA or TYA-TYB polyprotein; Gag is a nucleocapsid protein that is the structural constituent of virus-like particles (VLPs); similar to retroviral Gag [Source:SGD;Acc:S000007344]	0	0	0	0	0	0	0	0
YOR185C	GSP2	protein_coding	GTP binding protein (mammalian Ranp homolog); involved in the maintenance of nuclear organization, RNA processing and transport; interacts with Kap121p, Kap123p and Pdr6p (karyophilin betas); not required for viability; protein abundance increases in response to DNA replication stress; GSP2 has a paralog, GSP1, that arose from the whole genome duplication [Source:SGD;Acc:S000005711]	124	66	347	557	154	222	240	289
YOR237W	HES1	protein_coding	Protein implicated in the regulation of ergosterol biosynthesis; one of a seven member gene family with a common essential function and non-essential unique functions; similar to human oxysterol binding protein (OSBP); SWAT-GFP and mCherry fusion proteins localize to the bud neck and vacuolar membrane; HES1 has a paralog, KES1, that arose from the whole genome duplication [Source:SGD;Acc:S0000057…	67	30	16	12	44	29	14	15
YOL048C	RRT8	protein_coding	Protein involved in spore wall assembly; shares similarity with Lds1p and Lds2p and a strain mutant for all 3 genes exhibits reduced dityrosine fluorescence relative to the single mutants; identified in a screen for mutants with increased levels of rDNA transcription; green fluorescent protein (GFP)-fusion protein localizes to lipid particles; protein abundance increases in response to DNA replic…	155	66	405	363	200	230	316	277
tG(GCC)O1		tRNA	Glycine tRNA (tRNA-Gly), predicted by tRNAscan-SE analysis [Source:SGD;Acc:S000006586]	0	0	0	0	0	1	0	0
YOL144W	NOP8	protein_coding	Nucleolar protein required for 60S ribosomal subunit biogenesis [Source:SGD;Acc:S000005504]	105	49	256	272	251	325	256	221
snR8		snoRNA	H/ACA box small nucleolar RNA (snoRNA); guides pseudouridylation of large subunit (LSU) rRNA at positions U960 and U986 [Source:SGD;Acc:S000006497]	45	5	109	86	72	80	67	58
YOR082C		protein_coding	Dubious open reading frame; unlikely to encode a functional protein, based on available experimental and comparative sequence data; partially overlaps the verified gene YOR083W [Source:SGD;Acc:S000005608]	1	8	1	3	1	1	2	0
YOL072W	THP1	protein_coding	Nuclear pore-associated protein; component of TREX-2 complex (Sac3p-Thp1p-Sus1p-Cdc31p) involved in transcription elongation and mRNA export from the nucleus; involved in post-transcriptional tethering of active genes to the nuclear periphery and to non-nascent mRNP; contains a PAM domain implicated in protein-protein binding [Source:SGD;Acc:S000005433]	34	20	102	137	94	106	76	117
YOR114W		protein_coding	Putative protein of unknown function; null mutant is viable [Source:SGD;Acc:S000005640]	85	47	110	117	59	75	90	72
YOL085C		protein_coding	Putative protein of unknown function; conserved among S. cerevisiae strains; YOL085C is not an essential gene; partially overlaps dubious ORF YOL085W-A [Source:SGD;Acc:S000005445]	1	0	1	0	0	0	0	0
YOR385W		protein_coding	Putative protein of unknown function; green fluorescent protein (GFP)-fusion protein localizes to the cytoplasm; YOR385W is not an essential gene [Source:SGD;Acc:S000005912]	159	77	360	347	252	291	150	135
YOR214C	SPR2	protein_coding	Putative spore wall protein; expression increases during sporulation; not an essential gene; YOR214C has a paralog, SPO19, that arose from the whole genome duplication [Source:SGD;Acc:S000005740]	11	10	1	1	0	2	3	1
YOL119C	MCH4	protein_coding	Protein with similarity to mammalian monocarboxylate permeases; monocarboxylate permeases are involved in transport of monocarboxylic acids across the plasma membrane but mutant is not deficient in monocarboxylate transport [Source:SGD;Acc:S000005479]	156	125	608	616	265	274	655	616
YOR019W		protein_coding	Protein of unknown function; may interact with ribosomes, based on co-purification experiments; YOR019W has a paralog, JIP4, that arose from the whole genome duplication [Source:SGD;Acc:S000005545]	61	33	87	102	59	62	57	39
YOR206W	NOC2	protein_coding	Protein involved in ribosome biogenesis; forms a nucleolar complex with Mak21p that binds to 90S and 66S pre-ribosomes; forms a nuclear complex with Noc3p that binds to 66S pre-ribosomes; both complexes mediate intranuclear transport of ribosomal precursors; acts as part of a Mak21p-Noc2p-Rrp5p module that associates with nascent pre-rRNA during transcription and has a role in bigenesis of the la…	483	268	1637	1647	1766	2012	1572	1273
YOR345C		protein_coding	Dubious open reading frame; unlikely to encode a functional protein, based on available experimental and comparative sequence data; overlaps the verified gene REV1; null mutant displays increased resistance to antifungal agents gliotoxin, cycloheximide and H2O2 [Source:SGD;Acc:S000005872]	1	0	0	1	2	2	0	0
YOR341W	RPA190	protein_coding	RNA polymerase I largest subunit A190 [Source:SGD;Acc:S000005868]	410	247	2153	2403	2104	2281	2300	2139
YOL088C	MPD2	protein_coding	Member of the protein disulfide isomerase (PDI) family; exhibits chaperone activity; overexpression suppresses the lethality of a pdi1 deletion but does not complement all Pdi1p functions; undergoes oxidation by Ero1p [Source:SGD;Acc:S000005448]	112	71	357	347	181	282	271	278
YOR392W		protein_coding	Dubious open reading frame; unlikely to encode a functional protein, based on available experimental and comparative sequence data; gene expression induced by heat [Source:SGD;Acc:S000005919]	1	4	0	0	0	1	0	0
YOR160W	MTR10	protein_coding	Nuclear import receptor; mediates the nuclear localization of proteins involved in mRNA-nucleus export; promotes dissociation of mRNAs from the nucleus-cytoplasm mRNA shuttling protein Npl3p; required for retrograde import of mature tRNAs; relocalizes from cytoplasm to the nuclear periphery upon DNA replication stress [Source:SGD;Acc:S000005686]	61	37	229	326	258	342	310	330
YOR084W	LPX1	protein_coding	Peroxisomal matrix-localized lipase; required for normal peroxisome morphology; contains a peroxisomal targeting signal type 1 (PTS1) and a lipase motif; peroxisomal import requires the PTS1 receptor, Pex5p and self-interaction; transcriptionally activated by Yrm1p along with genes involved in multidrug resistance; oleic acid inducible [Source:SGD;Acc:S000005610]	27	10	71	127	50	100	96	117
YOR039W	CKB2	protein_coding	Beta' regulatory subunit of casein kinase 2 (CK2); a Ser/Thr protein kinase with roles in cell growth and proliferation; CK2, comprised of CKA1, CKA2, CKB1 and CKB2, has many substrates including transcription factors and all RNA polymerase [Source:SGD;Acc:S000005565]	253	92	810	734	712	697	732	707
YOR264W	DSE3	protein_coding	Daughter cell-specific protein, may help establish daughter fate; relocalizes from bud neck to cytoplasm upon DNA replication stress [Source:SGD;Acc:S000005790]	79	47	403	513	287	352	365	429
YOR281C	PLP2	protein_coding	Protein that interacts with the CCT complex to stimulate actin folding; has similarity to phosducins; null mutant lethality is complemented by mouse phosducin-like protein MgcPhLP; CCT is short for chaperonin containing TCP-1; essential gene [Source:SGD;Acc:S000005807]	348	134	558	599	559	578	510	581
tK(UUU)O		tRNA	Lysine tRNA (tRNA-Lys), predicted by tRNAscan-SE analysis; thiolation of uridine at wobble position (34) requires Ncs6p [Source:SGD;Acc:S000006634]	3	0	1	0	1	3	3	1
YOR230W	WTM1	protein_coding	Transcriptional modulator; involved in regulation of meiosis, silencing, and expression of RNR genes; required for nuclear localization of the ribonucleotide reductase small subunit Rnr2p and Rnr4p; contains WD repeats [Source:SGD;Acc:S000005756]	439	264	2914	4121	2082	3097	2884	3922
YOR144C	ELG1	protein_coding	Subunit of an alternative replication factor C complex; important for DNA replication and genome integrity; suppresses spontaneous DNA damage; involved in homologous recombination-mediated repair and telomere homeostasis; required for PCNA (Pol30p) unloading during DNA replication [Source:SGD;Acc:S000005670]	45	14	190	166	151	159	148	174
YOL081W	IRA2	protein_coding	GTPase-activating protein; negatively regulates RAS by converting it from the GTP- to the GDP-bound inactive form, required for reducing cAMP levels under nutrient limiting conditions; IRA2 has a paralog, IRA1, that arose from the whole genome duplication; defects in human homolog NF1 are associated with neurofibromatosis [Source:SGD;Acc:S000005441]	258	168	806	966	706	815	682	647
YOL052C	SPE2	protein_coding	S-adenosylmethionine decarboxylase; required for the biosynthesis of spermidine and spermine; cells lacking Spe2p require spermine or spermidine for growth in the presence of oxygen but not when grown anaerobically [Source:SGD;Acc:S000005412]	50	27	256	267	175	254	196	214
YOR285W	RDL1	protein_coding	Thiosulfate sulfurtransferase; contains a rhodanese-like domain; localized to the mitochondrial outer membrane; protein abundance increases in response to DNA replication stress; similar to the human TSTD gene [Source:SGD;Acc:S000005811]	876	405	1569	1181	914	1072	1243	1126
YOR058C	ASE1	protein_coding	Mitotic spindle midzone-localized microtubule bundling protein; microtubule-associated protein (MAP) family member; required for spindle elongation and stabilization; undergoes cell cycle-regulated degradation by anaphase promoting complex; potential Cdc28p substrate; relative distribution to microtubules decreases upon DNA replication stress [Source:SGD;Acc:S000005584]	122	65	287	295	207	229	246	253
YOR270C	VPH1	protein_coding	Subunit a of vacuolar-ATPase V0 domain; one of two isoforms (Vph1p and Stv1p); Vph1p is located in V-ATPase complexes of the vacuole while Stv1p is located in V-ATPase complexes of the Golgi and endosomes; relative distribution to the vacuolar membrane decreases upon DNA replication stress; human homolog ATP6V0A4 implicated in renal tubular acidosis, can complement yeast null mutant [Source:SGD;A…	916	547	4058	4113	3333	3255	4268	4304
YOL154W	ZPS1	protein_coding	Putative GPI-anchored protein; transcription is induced under low-zinc conditions, as mediated by the Zap1p transcription factor, and at alkaline pH [Source:SGD;Acc:S000005514]	275	225	51	55	55	62	33	41
YOR115C	TRS33	protein_coding	Core component of TRAPP complexes I, II and IV; transport protein particle (TRAPP) complexes are related multimeric guanine nucleotide-exchange factor for the GTPase Ypt1p, regulating ER-Golgi traffic (TRAPPI), intra-Golgi traffic (TRAPPII), endosome-Golgi traffic (TRAPPII and III) and autophagy (TRAPPIII, and IV); proposed subunit of a novel complex, TRAPPIV, that may function redundantly with T…	311	107	862	536	595	727	578	486
YOL003C	PFA4	protein_coding	Palmitoyltransferase with autoacylation activity; required for palmitoylation of amino acid permeases containing a C-terminal Phe-Trp-Cys site; required for modification of Chs3p; member of the DHHC family of putative palmitoyltransferases [Source:SGD;Acc:S000005363]	73	62	342	322	237	245	253	275
YOR258W	HNT3	protein_coding	DNA 5' AMP hydrolase involved in DNA repair; member of the histidine triad (HIT) superfamily of nucleotide-binding proteins; homolog of Aprataxin, a Hint related protein that is mutated in individuals with ataxia with oculomotor apraxia; relative distribution to nuclear foci decreases upon DNA replication stress [Source:SGD;Acc:S000005784]	59	23	118	93	107	101	97	89
tN(GUU)O2		tRNA	Asparagine tRNA (tRNA-Asn), predicted by tRNAscan-SE analysis [Source:SGD;Acc:S000006676]	0	0	0	0	0	0	0	0
YOL103W	ITR2	protein_coding	Myo-inositol transporter; member of the sugar transporter superfamily; expressed constitutively; ITR2 has a paralog, ITR1, that arose from the whole genome duplication [Source:SGD;Acc:S000005463]	300	161	1088	893	754	781	1022	783
YOR215C	AIM41	protein_coding	Protein of unknown function; the authentic protein is detected in highly purified mitochondria in high-throughput studies; null mutant displays reduced frequency of mitochondrial genome loss [Source:SGD;Acc:S000005741]	662	182	983	876	491	565	658	577
YOL095C	HMI1	protein_coding	Mitochondrial inner membrane localized ATP-dependent DNA helicase; required for the maintenance of the mitochondrial genome; not required for mitochondrial transcription; has homology to E. coli helicase uvrD [Source:SGD;Acc:S000005455]	29	25	143	173	114	124	181	132
YOL063C	CRT10	protein_coding	Protein involved in transcriptional regulation of RNR2 and RNR3; expression of the gene is induced by DNA damage and null mutations confer increased resistance to hydroxyurea; N-terminal region has a leucine repeat and a WD40 repeat [Source:SGD;Acc:S000005424]	83	59	275	328	202	283	322	333
YOL079W		protein_coding	Dubious open reading frame; unlikely to encode a functional protein, based on available experimental and comparative sequence data [Source:SGD;Acc:S000005439]	1	1	2	2	2	1	0	0
YOR389W		protein_coding	Putative protein of unknown function; expression regulated by copper levels [Source:SGD;Acc:S000005916]	35	20	47	62	36	55	70	39
YOR231W	MKK1	protein_coding	MAPKK involved in the protein kinase C signaling pathway; involved in control of cell integrity; upon activation by Bck1p phosphorylates downstream target, Slt2p; functionally redundant with Mkk2p; MKK1 has a paralog, MKK2, that arose from the whole genome duplication [Source:SGD;Acc:S000005757]	108	69	204	200	180	230	188	219
YOR021C	SFM1	protein_coding	SPOUT methyltransferase; catalyzes omega-monomethylation of Rps3p on Arg-146; not an essential gene; predicted to be involved in rRNA processing and ribosome biogenesis and in biopolymer catabolism [Source:SGD;Acc:S000005547]	570	166	1290	955	961	1223	979	855
YOR139C		protein_coding	Dubious open reading frame; unlikely to encode a functional protein, based on available experimental and comparative sequence data; partially overlaps the verified ORF SFL1/YOR140W [Source:SGD;Acc:S000005665]	0	0	0	2	1	1	2	0
YOR120W	GCY1	protein_coding	Glycerol dehydrogenase; involved in an alternative pathway for glycerol catabolism used under microaerobic conditions; also has mRNA binding activity; member of the aldo-keto reductase (AKR) family; human homolog AKR1B1 can complement yeast null mutant; protein abundance increases in response to DNA replication stress; GCY1 has a paralog, YPR1, that arose from the whole genome duplication [Source…	359	250	528	529	136	198	254	284
YOL038W	PRE6	protein_coding	Alpha 4 subunit of the 20S proteasome; may replace alpha 3 subunit (Pre9p) under stress conditions to create a more active proteasomal isoform; GFP-fusion protein relocates from cytosol to the mitochondrial surface upon oxidative stress [Source:SGD;Acc:S000005398]	654	347	1418	1528	884	1078	836	964
YOR023C	AHC1	protein_coding	Subunit of the Ada histone acetyltransferase complex; required for structural integrity of the complex; Ahc2p and Ahc1p are unique to the ADA complex and not shared with the related SAGA and SLIK complexes; Ahc2p may tether Ahc1p to the complex [Source:SGD;Acc:S000005549]	81	29	168	266	99	171	113	169
YOL124C	TRM11	protein_coding	Catalytic subunit of adoMet-dependent tRNA methyltransferase complex; required for the methylation of the guanosine nucleotide at position 10 (m2G10) in tRNAs; contains a THUMP domain and a methyltransferase domain; another complex member is Trm112p [Source:SGD;Acc:S000005484]	151	71	530	426	610	711	462	411
YOR212W	STE4	protein_coding	G protein beta subunit; forms a dimer with Ste18p to activate mating signaling pathway, forms heterotrimer with Gpa1p and Ste18p to dampen signaling; pheromone-induced phosphorylation plays critical role in chemotropism; may recruit Rho1p to polarized growth site during mating; contains WD40 repeats [Source:SGD;Acc:S000005738]	189	117	934	845	878	1029	804	833
YOL013W-A		protein_coding	Putative protein of unknown function; identified by SAGE [Source:SGD;Acc:S000028811]	2	2	13	3	10	10	8	8
YOL120C	RPL18A	protein_coding	Ribosomal 60S subunit protein L18A; intron of RPL18A pre-mRNA forms stem-loop structures that are a target for Rnt1p cleavage leading to degradation; homologous to mammalian ribosomal protein L18, no bacterial homolog; RPL18A has a paralog, RPL18B, that arose from the whole genome duplication [Source:SGD;Acc:S000005480]	1173	569	6657	8384	7740	10274	8412	8676
YOR181W	LAS17	protein_coding	Actin assembly factor; C-terminal WCA domain activates Arp2/3 complex-mediated nucleation of branched actin filaments, polyproline domain nucleates actin filaments independent of Arp2/3; mutants are defective in endocytosis, bud site selection, cytokinesis; human homolog WAS (Wiskott-Aldrich Syndrome) implicated in severe immunodeficiency; human WAS complements yeast null mutant, but only in pres…	58	35	102	165	102	154	149	145
YOR333C		protein_coding	Dubious open reading frame; unlikely to encode a functional protein, based on available experimental and comparative sequence data; overlaps 5' end of MRS2 gene required for respiratory growth [Source:SGD;Acc:S000005860]	7	6	3	0	2	3	1	0
YOR335C	ALA1	protein_coding	Cytoplasmic and mitochondrial alanyl-tRNA synthetase; required for protein synthesis; point mutation (cdc64-1 allele) causes cell cycle arrest at G1; lethality of null mutation is functionally complemented by human homolog AARS; mutations in human homolog AARS are associated with autoimmune disease polymyositis/dermatomyositis [Source:SGD;Acc:S000005862]	664	353	3347	3326	3437	3752	3561	3380
YOL046C		protein_coding	Dubious open reading frame; unlikely to encode a functional protein, based on available experimental and comparative sequence data; almost completely overlaps the verified gene PSK2/YOL045W [Source:SGD;Acc:S000005406]	0	0	0	0	0	0	0	0
YOL029C		protein_coding	Putative protein of unknown function; identified as interacting with Hsc82p and Hsp82p in high-throughput two-hybrid screens [Source:SGD;Acc:S000005389]	82	52	232	264	211	225	259	245
YOL155W-A		protein_coding	Putative protein of unknown function; identified by expression profiling and mass spectrometry [Source:SGD;Acc:S000028855]	0	0	0	0	0	0	0	0
YOR072W		protein_coding	Putative protein of unknown function; conserved across S. cerevisiae strains; partially overlaps the dubious gene YOR072W-A; diploid deletion strains are methotrexate, paraquat and wortmannin sensitive [Source:SGD;Acc:S000005598]	2	0	0	1	3	2	1	1
YOL161C	PAU20	protein_coding	Protein of unknown function; member of the seripauperin multigene family encoded mainly in subtelomeric regions; SWAT-GFP and mCherry fusion proteins localize to the vacuole; expression induced by low temperature and also by anaerobic conditions; induced during alcoholic fermentation [Source:SGD;Acc:S000005521]	1	1	0	0	0	0	0	0
snR58		snoRNA	C/D box small nucleolar RNA (snoRNA); guides 2'-O-methylation of large subunit (LSU) rRNA at position C663 [Source:SGD;Acc:S000006449]	0	0	4	4	2	2	4	5
YOL122C	SMF1	protein_coding	Divalent metal ion transporter; broad specificity for di-valent and tri-valent metals; post-translationally regulated by levels of metal ions; member of the Nramp family of metal transport proteins [Source:SGD;Acc:S000005482]	401	253	843	701	477	525	729	683
YOR252W	TMA16	protein_coding	Protein of unknown function that associates with ribosomes [Source:SGD;Acc:S000005778]	243	79	359	376	321	394	292	298
YOR157C	PUP1	protein_coding	Beta 2 subunit of the 20S proteasome; endopeptidase with trypsin-like activity that cleaves after basic residues; synthesized as a proprotein before being proteolytically processed for assembly into 20S particle; human homolog is subunit Z [Source:SGD;Acc:S000005683]	233	130	776	1075	483	740	502	651
YOL107W		protein_coding	Putative protein of unknown function; green fluorescent protein (GFP)-fusion protein localizes to the cytoplasm and colocalizes in a punctate pattern with the early golgi/COPI vesicles; YOL107W is not an essential protein [Source:SGD;Acc:S000005467]	136	124	113	160	121	133	127	146
YOR274W	MOD5	protein_coding	Delta 2-isopentenyl pyrophosphate:tRNA isopentenyl transferase; required for biosynthesis of isopentenyladenosine in mitochondrial and cytoplasmic tRNAs; also has a role in tRNA gene-mediated silencing; gene encodes two isozymic forms; converts to a prion form, prion conversion contributes to azole antifungal resistance by upregulating ergosterol biosynthesis; homolog of human TRIT1, a mutation i…	124	39	261	251	275	302	223	205
YOL013W-B		protein_coding	Dubious open reading frame; unlikely to encode a functional protein, based on available experimental and comparative sequence data; completely overlaps the long terminal repeat (LTR) of a Ty1 element [Source:SGD;Acc:S000007252]	2	2	0	3	1	6	1	1
YOR343C		protein_coding	Putative protein of unknown function; conserved across S. cerevisiae strains [Source:SGD;Acc:S000005870]	1	1	6	8	2	8	4	5
YOR093C	CMR2	protein_coding	Putative protein of unknown function; deletion causes sensitivity to unfolded protein response-inducing agents [Source:SGD;Acc:S000005619]	138	93	554	520	412	450	503	459
YOR381W-A		protein_coding	Putative protein of unknown function; identified by fungal homology and RT-PCR [Source:SGD;Acc:S000028587]	0	1	1	1	1	1	0	0
YOL065C	INP54	protein_coding	Phosphatidylinositol 4,5-bisphosphate 5-phosphatase; role in secretion; localizes to the endoplasmic reticulum via the C-terminal tail; lacks the Sac1 domain and proline-rich region found in the other 3 INP proteins [Source:SGD;Acc:S000005426]	42	28	234	236	114	159	155	164
YOR092W	ECM3	protein_coding	Non-essential protein of unknown function; involved in signal transduction and the genotoxic response; induced rapidly in response to treatment with 8-methoxypsoralen and UVA irradiation; relocalizes from ER to cytoplasm upon DNA replication stress; ECM3 has a paralog, YNL095C, that arose from the whole genome duplication [Source:SGD;Acc:S000005618]	85	43	168	229	132	192	217	256
YOR207C	RET1	protein_coding	Second-largest subunit of RNA polymerase III; RNA polymerase III is responsible for the transcription of tRNA and 5S RNA genes, and other low molecular weight RNAs [Source:SGD;Acc:S000005733]	411	244	1097	973	1002	1030	1036	974
YOR365C		protein_coding	Putative protein of unknown function; not an essential protein; YOR365C has a paralog, FLC2, that arose from the whole genome duplication [Source:SGD;Acc:S000005892]	5	4	4	6	6	4	5	5
YOL005C	RPB11	protein_coding	RNA polymerase II subunit B12.5; part of central core; similar to Rpc19p and bacterial alpha subunit [Source:SGD;Acc:S000005365]	110	42	211	234	121	203	186	300
YOL020W	TAT2	protein_coding	High affinity tryptophan and tyrosine permease; overexpression confers FK506 and FTY720 resistance [Source:SGD;Acc:S000005380]	153	69	740	802	510	604	668	615
YOL053W	AIM39	protein_coding	Protein of unknown function; null mutant displays elevated frequency of mitochondrial genome loss [Source:SGD;Acc:S000005414]	91	42	271	262	185	214	229	179
YOL117W	RRI2	protein_coding	Subunit of the COP9 signalosome (CSN) complex; this complex cleaves the ubiquitin-like protein Nedd8 from SCF ubiquitin ligases; plays a role in the mating pheromone response [Source:SGD;Acc:S000005477]	87	32	198	205	151	159	211	188
YOR038C	HIR2	protein_coding	Subunit of HIR nucleosome assembly complex; involved in regulation of histone gene transcription; recruits Swi-Snf complexes to histone gene promoters; promotes heterochromatic gene silencing with Asf1p; relocalizes to the cytosol in response to hypoxia [Source:SGD;Acc:S000005564]	48	37	229	302	231	273	262	270
YOR303W	CPA1	protein_coding	Small subunit of carbamoyl phosphate synthetase; carbamoyl phosphate synthetase catalyzes a step in the synthesis of citrulline, an arginine precursor; translationally regulated by an attenuator peptide encoded by YOR302W within the CPA1 mRNA 5'-leader [Source:SGD;Acc:S000005829]	537	399	2150	3182	970	1133	2479	2845
YOR137C	SIA1	protein_coding	Protein of unassigned function; involved in activation of the Pma1p plasma membrane H -ATPase by glucose; contains peptide signal for membrane localization [Source:SGD;Acc:S000005663]	209	131	248	274	173	214	289	289
YOL034W	SMC5	protein_coding	Subunit of the SMC5-SMC6 complex; the SMC5-SMC6 complex plays a key role in the removal of X-shaped DNA structures that arise between sister chromatids during DNA replication and repair; binds single-stranded DNA and has ATPase activity; supports nucleolar function; S. pombe homolog forms a heterodimer with S. pombe Rad18p that is involved in DNA repair [Source:SGD;Acc:S000005394]	134	76	469	425	373	388	414	339
YOR052C		protein_coding	AN1-type zinc finger protein, effector of proteotoxic stress response; stress-inducible transcriptional target of Rpn4p; induced by nitrogen limitation, weak acid, misfolded proteins; short-lived protein, degraded by proteasome; may protect cells from trivalent metalloid induced proteotoxicity; contains PACE promoter element; ortholog of human AIRAP, which stimulates proteasome activity in respon…	800	281	783	708	595	658	403	357
YOR190W	SPR1	protein_coding	Sporulation-specific exo-1,3-beta-glucanase; contributes to ascospore thermoresistance; SPR1 has a paralog, EXG1, that arose from the whole genome duplication [Source:SGD;Acc:S000005716]	23	13	21	17	14	23	13	16
YOL039W	RPP2A	protein_coding	Ribosomal protein P2 alpha; a component of the ribosomal stalk, which is involved in the interaction between translational elongation factors and the ribosome; free (non-ribosomal) P2 stimulates the phosphorylation of the eIF2 alpha subunit (Sui2p) by Gcn2p; regulates the accumulation of P1 (Rpp1Ap and Rpp1Bp) in the cytoplasm [Source:SGD;Acc:S000005399]	653	432	3931	5202	4639	6543	4773	6430
YOR349W	CIN1	protein_coding	Tubulin folding factor D involved in beta-tubulin (Tub2p) folding; isolated as mutant with increased chromosome loss and sensitivity to benomyl [Source:SGD;Acc:S000005876]	45	30	85	106	73	87	69	73
YOL090W	MSH2	protein_coding	Protein that binds to DNA mismatches; forms heterodimers with Msh3p and Msh6p that bind to DNA mismatches to initiate the mismatch repair process; contains a Walker ATP-binding motif required for repair activity and involved in interstrand cross-link repair; Msh2p-Msh6p binds to and hydrolyzes ATP [Source:SGD;Acc:S000005450]	226	157	672	650	600	674	706	599
YOR271C	FSF1	protein_coding	Putative protein; predicted to be an alpha-isopropylmalate carrier; belongs to the sideroblastic-associated protein family; non-tagged protein is detected in purified mitochondria; likely to play a role in iron homeostasis [Source:SGD;Acc:S000005797]	109	62	513	683	459	766	596	670
YOR173W	DCS2	protein_coding	m(7)GpppX pyrophosphatase regulator; non-essential, stress induced regulatory protein; modulates m7G-oligoribonucleotide metabolism; inhibits Dcs1p; regulated by Msn2p, Msn4p, and the Ras-cAMP-cAPK signaling pathway; mutant has increased aneuploidy tolerance; DCS2 has a paralog, DCS1, that arose from the whole genome duplication [Source:SGD;Acc:S000005699]	108	86	449	470	83	98	163	184
YOR106W	VAM3	protein_coding	Syntaxin-like vacuolar t-SNARE; functions with Vam7p in vacuolar protein trafficking; mediates docking/fusion of late transport intermediates with the vacuole; has an acidic di-leucine sorting signal and C-terminal transmembrane region [Source:SGD;Acc:S000005632]	117	44	207	185	190	196	184	205
YOR108W	LEU9	protein_coding	Alpha-isopropylmalate synthase II (2-isopropylmalate synthase); catalyzes the first step in the leucine biosynthesis pathway; the minor isozyme, responsible for the residual alpha-IPMS activity detected in a leu4 null mutant; LEU9 has a paralog, LEU4, that arose from the whole genome duplication [Source:SGD;Acc:S000005634]	167	131	1379	1537	908	1157	1506	1668
YOR059C		protein_coding	Phospholipase; contains lipase specific GXSXG motif; maintains lipid droplet (LD) morphology; induced by transcription factor Rpn4p; protein abundance increases in response to DNA replication stress [Source:SGD;Acc:S000005585]	137	100	604	490	290	401	430	341
YOL149W	DCP1	protein_coding	Subunit of the Dcp1p-Dcp2p decapping enzyme complex; decapping complex removes the 5' cap structure from mRNAs prior to their degradation; enhances the activity of catalytic subunit Dcp2p; regulated by DEAD box protein Dhh1p; forms cytoplasmic foci upon DNA replication stress [Source:SGD;Acc:S000005509]	303	88	526	495	456	511	473	400
YOR121C		protein_coding	Dubious open reading frame; unlikely to encode a functional protein, based on available experimental and comparative sequence data; open reading frame overlaps the verified gene GCY1/YOR120W [Source:SGD;Acc:S000005647]	22	8	70	59	86	95	77	80
YOL106W		protein_coding	Dubious open reading frame; unlikely to encode a functional protein, based on available experimental and comparative sequence data [Source:SGD;Acc:S000005466]	52	24	12	21	11	11	19	14
snR9		snoRNA	H/ACA box small nucleolar RNA (snoRNA); guides pseudouridylation of large subunit (LSU) rRNA at position U2340 and U2345 [Source:SGD;Acc:S000007292]	35	8	73	66	65	51	61	62
YOR295W	UAF30	protein_coding	Subunit of UAF (upstream activation factor) complex; UAF is an RNA polymerase I specific transcription stimulatory factor composed of Uaf30p, Rrn5p, Rrn9p, Rrn10p, histones H3 and H4; targeting factor for the UAF that facilitates activation of many rDNA genes; deletion decreases cellular growth rate; UAF30 has a paralog, TRI1, that arose from the whole genome duplication [Source:SGD;Acc:S00000582…	60	17	111	107	87	79	114	113
YOR203W		protein_coding	Dubious open reading frame; unlikely to encode a functional protein, based on available experimental and comparative sequence data; overlaps 5' end of essential DED1 gene required for translation initiation [Source:SGD;Acc:S000005729]	2	3	3	9	7	3	9	6
YOR132W	VPS17	protein_coding	Subunit of the membrane-associated retromer complex; essential for endosome-to-Golgi retrograde protein transport; peripheral membrane protein that assembles onto the membrane with Vps5p to promote vesicle formation; required for recruiting the retromer complex to the endosome membranes [Source:SGD;Acc:S000005658]	114	65	328	457	296	471	389	384
YOR216C	RUD3	protein_coding	Golgi matrix protein; involved in the structural organization of the cis-Golgi; interacts genetically with COG3 and USO1 [Source:SGD;Acc:S000005742]	219	79	474	506	429	387	470	423
YOR099W	KTR1	protein_coding	Alpha-1,2-mannosyltransferase; involved in O- and N-linked protein glycosylation; type II membrane protein; member of the KRE2/MNT1 mannosyltransferase family; relocalizes from vacuole to cytoplasm upon DNA replication stress [Source:SGD;Acc:S000005625]	290	224	1557	1487	1168	1373	1363	1515
YOR001W	RRP6	protein_coding	Nuclear exosome exonuclease component; has 3'-5' exonuclease activity that is regulated by Lrp1p; involved in RNA processing, maturation, surveillance, degradation, tethering, and export; role in sn/snoRNAs precursor degradation; forms a stable heterodimer with Lrp1p; has similarity to E. coli RNase D and to human PM-Sc1 100 (EXOSC10); mutant displays reduced transcription elongation in the G-les…	75	44	351	460	297	419	327	423
YOR009W	TIR4	protein_coding	Cell wall mannoprotein; expressed under anaerobic conditions and required for anaerobic growth; transcription is also induced by cold shock; member of the Srp1p/Tip1p family of serine-alanine-rich proteins [Source:SGD;Acc:S000005535]	13	12	7	18	13	25	16	30
YOR204W	DED1	protein_coding	ATP-dependent DEAD (Asp-Glu-Ala-Asp)-box RNA helicase; required for translation initiation of all yeast mRNAs; binds to mRNA cap-associated factors, and binding stimulates Ded1p RNA-dependent ATPase activity; mutation in human homolog DBY is associated with male infertility; human homolog DDX3X complements ded1 null mutation; DED1 has a paralog, DBP1, that arose from the whole genome duplication …	144	73	1171	1061	785	934	758	826
YOR209C	NPT1	protein_coding	Nicotinate phosphoribosyltransferase; acts in the salvage pathway of NAD biosynthesis; required for silencing at rDNA and telomeres and has a role in silencing at mating-type loci; localized to the nucleus [Source:SGD;Acc:S000005735]	240	129	1182	1481	1083	1351	1174	1504
YOR284W	HUA2	protein_coding	Cytoplasmic protein of unknown function; computational analysis of large-scale protein-protein interaction data suggests a possible role in actin patch assembly [Source:SGD;Acc:S000005810]	36	21	102	101	64	69	91	84
YOR036W	PEP12	protein_coding	Target membrane receptor (t-SNARE); for vesicular intermediates traveling between the Golgi apparatus and the vacuole; controls entry of biosynthetic, endocytic, and retrograde traffic into the prevacuolar compartment; syntaxin [Source:SGD;Acc:S000005562]	313	150	575	401	393	429	336	281
YOR154W	SLP1	protein_coding	Glycosylated integral ER membrane protein of unknown function; forms an ER-membrane associated protein complex with Emp65p; member of the SUN-like family of proteins; genetic interactions suggest a role in folding of ER membrane proteins; required for nuclear envelope localization of Mps3p [Source:SGD;Acc:S000005680]	101	42	323	323	261	284	282	247
YOR048C	RAT1	protein_coding	Nuclear 5' to 3' single-stranded RNA exonuclease; involved in RNA metabolism, including rRNA and snoRNA processing, as well as poly (A ) dependent and independent mRNA transcription termination; required for cotranscriptional pre-rRNA cleavage; displaces Cdk1p from elongating transcripts, especially as RNAPII reaches the poly(A) site, negatively regulates phosphorylation of the CTD of RNAPII, and…	131	85	526	640	416	561	506	527
YOL073C	DSC2	protein_coding	Multi-transmembrane subunit of the DSC ubiquitin ligase complex; similar in sequence to rhomboid pseudoproteases Der1p and UBAC2 that function in ERAD; ortholog of fission yeast dsc2 [Source:SGD;Acc:S000005434]	49	27	131	164	73	148	104	131
YOL152W	FRE7	protein_coding	Putative ferric reductase with similarity to Fre2p; expression induced by low copper levels [Source:SGD;Acc:S000005512]	64	48	108	110	102	131	92	111
YOL101C	IZH4	protein_coding	Membrane protein involved in zinc ion homeostasis; member of the four-protein IZH family; expression induced by fatty acids and altered zinc levels; deletion reduces sensitivity to excess zinc; possible role in sterol metabolism; protein increases in abundance and relocalizes from nucleus to ER upon DNA replication stress; IZH4 has a paralog, IZH1, that arose from the whole genome duplication [So…	32	20	38	42	38	50	47	47
YOR085W	OST3	protein_coding	Gamma subunit of the oligosaccharyltransferase complex of the ER lumen; complex catalyzes asparagine-linked glycosylation of newly synthesized proteins; Ost3p is important for N-glycosylation of a subset of proteins [Source:SGD;Acc:S000005611]	137	71	345	534	375	491	469	472
YOR227W	HER1	protein_coding	Protein of unknown function; required for proliferation or remodeling of the ER that is caused by overexpression of Hmg2p; may interact with ribosomes, based on co-purification experiments; HER1 has a paralog, GIP3, that arose from the whole genome duplication [Source:SGD;Acc:S000005753]	188	104	701	803	490	579	647	715
YOR159C	SME1	protein_coding	Core Sm protein Sm E; part of heteroheptameric complex (with Smb1p, Smd1p, Smd2p, Smd3p, Smx3p, and Smx2p) that is part of the spliceosomal U1, U2, U4, and U5 snRNPs; homolog of human Sm E [Source:SGD;Acc:S000005685]	116	44	269	214	249	308	260	263
YOR146W		protein_coding	Dubious open reading frame; unlikely to encode a functional protein, based on available experimental and comparative sequence data; open reading frame overlaps the verified gene PNO1/YOR145C [Source:SGD;Acc:S000005672]	2	0	5	6	3	7	2	3
YOR372C	NDD1	protein_coding	Transcriptional activator essential for nuclear division; localized to the nucleus; essential component of the mechanism that activates the expression of a set of late-S-phase-specific genes; turnover is tightly regulated during cell cycle and in response to DNA damage [Source:SGD;Acc:S000005899]	39	25	167	258	161	202	216	226
YOR112W	CEX1	protein_coding	Component of nuclear aminoacylation-dependent tRNA export pathway; cytoplasmic; interacts with nuclear pore component Nup116p; copurifies with tRNA export receptors Los1p and Msn5p, as well as eIF-1a; required for activation of RAN GTPase Gsp1p and dissociation of receptor-tRNA-Gsp1p export complex; recruits Rna1p from cytoplasm to NPC, facilitates Rna1p activation of Gsp1p GTPase activity by ena…	85	56	281	370	198	283	292	276
YOR387C		protein_coding	Putative protein of unknown function; regulated by the metal-responsive Aft1p transcription factor; highly inducible in zinc-depleted conditions; localizes to the soluble fraction; SWAT-GFP and mCherry fusion proteins localize to the endoplasmic reticulum and vacuole respectively; YOR387C has a paralog, VEL1, that arose from a single-locus duplication [Source:SGD;Acc:S000005914]	2	0	5	2	1	3	0	0
YOR229W	WTM2	protein_coding	Transcriptional modulator; involved in regulation of meiosis, silencing, and expression of RNR genes; involved in response to replication stress; contains WD repeats; relocalizes to the cytosol in response to hypoxia; WTM2 has a paralog, UME1, that arose from the whole genome duplication [Source:SGD;Acc:S000005755]	43	24	221	197	154	165	130	163
YOR068C	VAM10	protein_coding	Protein involved in vacuole morphogenesis; acts at an early step of homotypic vacuole fusion that is required for vacuole tethering [Source:SGD;Acc:S000005594]	0	0	0	0	0	1	0	0
YOR376W-A		protein_coding	Putative protein of unknown function; identified by fungal homology and RT-PCR [Source:SGD;Acc:S000028586]	6	1	33	23	15	15	17	17
YOL050C		protein_coding	Dubious open reading frame; unlikely to encode a functional protein, based on available experimental and comparative sequence data; overlaps verified gene GAL11; deletion confers sensitivity to 4-(N-(S-glutathionylacetyl)amino) phenylarsenoxide (GSAO) [Source:SGD;Acc:S000005410]	0	1	3	2	0	1	2	2
YOR342C		protein_coding	Protein of unknown function; green fluorescent protein (GFP)-fusion protein localizes to the cytoplasm and the nucleus; relocalizes from nucleus to cytoplasm upon DNA replication stress; YOR342C has a paralog, YAL037W, that arose from the whole genome duplication [Source:SGD;Acc:S000005869]	146	49	420	478	385	525	366	464
YOL035C		protein_coding	Dubious open reading frame; unlikely to encode a functional protein, based on available experimental and comparative sequence data [Source:SGD;Acc:S000005395]	1	0	0	1	1	0	3	1
YOR251C	TUM1	protein_coding	Rhodanese domain sulfur transferase; accepts persulfite from Nfs1p and transfers it to Uba4p in the pathway for 2-thiolation of the wobble uridine base of tRNAs; also stimulates sulfur transfer by Nfs1p; may be mitochondrially localized [Source:SGD;Acc:S000005777]	68	44	366	413	246	311	287	367
YOR041C		protein_coding	Dubious open reading frame; unlikely to encode a functional protein, based on available experimental and comparative sequence data; not conserved in closely related Saccharomyces species; 85% of ORF overlaps the uncharacterized gene CUE5; deletion in cyr1 mutant results in loss of stress resistance [Source:SGD;Acc:S000005567]	0	1	2	4	2	1	2	4
YOR130C	ORT1	protein_coding	Ornithine transporter of the mitochondrial inner membrane; exports ornithine from mitochondria as part of arginine biosynthesis; functionally complemented by human ortholog, SLC25A15, which is associated with hyperammonaemia-hyperornithinaemia-homocitrullinuria (HHH) syndrome, but HHH-associated variants fail to complement [Source:SGD;Acc:S000005656]	95	58	792	586	381	445	761	668
YOR119C	RIO1	protein_coding	Serine kinase involved in cell cycle regulation and rDNA integrity; associated with late pre-40S particles via its conserved C-terminal domain and participates in late 40S biogenesis; association with pre-40S particles regulated by its catalytic ATPase site and likely occurs after the release of Rio2p from these particles; involved in cell cycle progression and processing of the 20S pre-rRNA into…	224	120	429	382	401	464	302	296
YOL166C		protein_coding	Dubious open reading frame; unlikely to encode a functional protein, based on available experimental and comparative sequence data [Source:SGD;Acc:S000005526]	0	0	0	0	0	1	0	0
YOR008C	SLG1	protein_coding	Sensor-transducer of the stress-activated PKC1-MPK1 kinase pathway; involved in maintenance of cell wall integrity; required for mitophagy; involved in organization of the actin cytoskeleton; secretory pathway Wsc1p is required for the arrest of secretion response [Source:SGD;Acc:S000005534]	149	82	617	666	422	592	544	561
YOL011W	PLB3	protein_coding	Phospholipase B (lysophospholipase) involved in lipid metabolism; hydrolyzes phosphatidylinositol and phosphatidylserine and displays transacylase activity in vitro; PLB3 has a paralog, PLB1, that arose from the whole genome duplication [Source:SGD;Acc:S000005371]	47	38	115	194	112	143	173	196
YOR248W		protein_coding	Dubious open reading frame; unlikely to encode a functional protein, based on available experimental and comparative sequence data [Source:SGD;Acc:S000005774]	3	1	10	10	9	9	7	9
YOR202W	HIS3	protein_coding	Imidazoleglycerol-phosphate dehydratase; catalyzes the sixth step in histidine biosynthesis; mutations cause histidine auxotrophy and sensitivity to Cu, Co, and Ni salts; transcription is regulated by general amino acid control via Gcn4p [Source:SGD;Acc:S000005728]	46	32	143	170	52	95	165	180
YOR266W	PNT1	protein_coding	Mitochondrial integral inner membrane protein; involved in membrane insertion of C-terminus of Cox2p, interacts genetically and physically with Cox18p; deletion mutant sensitive to the anti-Pneumocystis carinii drug pentamidine [Source:SGD;Acc:S000005792]	50	29	214	208	192	219	203	221
YOR140W	SFL1	protein_coding	Transcriptional repressor and activator; involved in repression of flocculation-related genes, and activation of stress responsive genes; has direct role in INO1 transcriptional memory; negatively regulated by cAMP-dependent protein kinase A subunit Tpk2p; premature stop codon (C1430T, Q477-stop) in SK1 background is linked to the aggressively invasive phenotype of SK1 relative to BY4741 (S288C) …	19	9	83	105	67	79	67	98
YOR004W	UTP23	protein_coding	Component of the small subunit processome; involved in 40S ribosomal subunit biogenesis; interacts with snR30 and is required for dissociation of snR30 from large pre-ribosomal particles; has homology to PINc domain protein Fcf1p, although the PINc domain of Utp23p is not required for function; essential protein [Source:SGD;Acc:S000005530]	109	43	339	315	332	379	264	224
YOR308C	SNU66	protein_coding	Component of the U4/U6.U5 snRNP complex; involved in pre-mRNA splicing via spliceosome; also required for pre-5S rRNA processing and may act in concert with Rnh70p; has homology to human SART-1 [Source:SGD;Acc:S000005835]	130	60	229	247	176	205	212	177
YOR032C	HMS1	protein_coding	bHLH protein with similarity to myc-family transcription factors; overexpression confers hyperfilamentous growth and suppresses the pseudohyphal filamentation defect of a diploid mep1 mep2 homozygous null mutant [Source:SGD;Acc:S000005558]	34	14	106	173	100	146	107	99
YOR311C	DGK1	protein_coding	Diacylglycerol kinase; localized to the endoplasmic reticulum (ER); overproduction induces enlargement of ER-like membrane structures and suppresses a temperature-sensitive sly1 mutation; contains a CTP transferase domain [Source:SGD;Acc:S000005838]	90	55	345	408	272	348	331	387
YOL019W		protein_coding	Protein of unknown function; green fluorescent protein (GFP)-fusion protein localizes to the cell periphery and vacuole; YOL019W has a paralog, DCV1, that arose from the whole genome duplication [Source:SGD;Acc:S000005379]	131	79	393	479	357	470	406	449
YOL138C	RTC1	protein_coding	Subunit of SEACAT, a subcomplex of the SEA complex; Rtc1p, along with Mtc5p and Sea4p, redundantly inhibit the TORC1 inhibitory role of the Iml1p/SEACIT (Iml1p-Npr2p-Npr3p) subcomplex, a GAP for GTPase Gtr1p (EGOC subunit) in response to amino acid limitation, thereby resulting in activation of TORC1 signaling; SEA is a coatomer-related complex that associates dynamically with the vacuole; has N-…	116	45	255	260	174	239	246	275
YOL151W	GRE2	protein_coding	3-methylbutanal reductase and NADPH-dependent methylglyoxal reductase; stress induced (osmotic, ionic, oxidative, heat shock and heavy metals); regulated by the HOG pathway; restores resistance to glycolaldehyde by coupling reduction of glycolaldehyde to ethylene glycol and oxidation of NADPH to NADP ; protein abundance increases in response to DNA replication stress; methylglyoxal reductase (NAD…	89	72	225	241	116	159	131	177
YOR330C	MIP1	protein_coding	Mitochondrial DNA polymerase gamma; single subunit of mitochondrial DNA polymerase in yeast, in contrast to metazoan complex of catalytic and accessory subunits; polymorphic in yeast, petites occur more frequently in some lab strains; human ortholog POLG complements yeast mip1 mutant; mutations in human POLG associated with Alpers-Huttenlocher syndrome (AHS), progressive external ophthalmoplegia …	136	89	464	503	313	442	436	447
YOR379C		protein_coding	Dubious open reading frame; unlikely to encode a functional protein, based on available experimental and comparative sequence data; partially overlaps the uncharacterized ORF YOR378W [Source:SGD;Acc:S000005906]	3	1	7	5	2	2	1	1
YOR142W	LSC1	protein_coding	Alpha subunit of succinyl-CoA ligase; succinyl-CoA ligase is a mitochondrial enzyme of the TCA cycle that catalyzes the nucleotide-dependent conversion of succinyl-CoA to succinate; phosphorylated [Source:SGD;Acc:S000005668]	307	175	1452	1802	957	1077	1354	1455
YOR268C		protein_coding	Putative protein of unknown function; sporulation is abnormal in homozygous diploid; SWAT-GFP fusion protein localizes to the nucleus; YOR268C is not an essential gene [Source:SGD;Acc:S000005794]	0	1	0	1	0	0	0	0
snR81		snoRNA	H/ACA box small nucleolar RNA (snoRNA); guides pseudouridylation of large subunit (LSU) rRNA at position U1052, constitutive pseudouridylation of U2 snRNA (LSR1) at position 42, and stress-induced U2 pseudouridylation at position 93 [Source:SGD;Acc:S000081375]	12	1	28	15	6	20	16	24
YOR017W	PET127	protein_coding	Protein with a role in 5'-end processing of mitochondrial RNAs; located in the mitochondrial membrane [Source:SGD;Acc:S000005543]	62	40	293	346	219	243	296	296
YOR394W	PAU21	protein_coding	Protein of unknown function; member of the seripauperin multigene family encoded mainly in subtelomeric regions; SWAT-GFP, seamless-GFP and mCherry fusion proteins localize to the cytosol; identical to Pau22p; encodes two proteins that are translated from 2 different start codons [Source:SGD;Acc:S000005921]	0	0	0	0	0	0	0	0
YOL134C		protein_coding	Dubious open reading frame; unlikely to encode a functional protein, based on available experimental and comparative sequence data; partially overlaps HRT1, a verified gene that encodes an SCF ubiquitin ligase subunit [Source:SGD;Acc:S000005494]	1	0	1	1	1	3	3	0
YOR002W	ALG6	protein_coding	Alpha 1,3 glucosyltransferase; involved in transfer of oligosaccharides from dolichyl pyrophosphate to asparagine residues of proteins during N-linked protein glycosylation; C998T transition in human ortholog ALG6 causes carbohydrate-deficient glycoprotein syndrome type-Ic; wild-type human ortholog ALG6 can partially complement yeast alg6 mutant [Source:SGD;Acc:S000005528]	136	109	829	801	650	660	765	824
YOR194C	TOA1	protein_coding	TFIIA large subunit; involved in transcriptional activation, acts as antirepressor or as coactivator; required, along with Toa2p, for ribosomal protein gene transcription in vivo; homologous to largest and second largest subunits of human and Drosophila TFIIA [Source:SGD;Acc:S000005720]	296	112	701	618	504	670	582	497
YOR298C-A	MBF1	protein_coding	Transcriptional coactivator; bridges the DNA-binding region of Gcn4p and TATA-binding protein Spt15p; suppressor of frameshift mutations; protein abundance increases in response to DNA replication stress [Source:SGD;Acc:S000007253]	690	236	2587	1853	2603	3018	1811	1628
YOL069W	NUF2	protein_coding	Component of the kinetochore-associated Ndc80 complex; involved in chromosome segregation, spindle checkpoint activity, and kinetochore clustering; evolutionarily conserved; other members include Ndc80p, Nuf2p, Spc24p, and Spc25p [Source:SGD;Acc:S000005430]	49	24	247	225	147	133	219	200
YOR014W	RTS1	protein_coding	B-type regulatory subunit of protein phosphatase 2A (PP2A); Rts1p and Cdc55p are alternative regulatory subunits for PP2A catalytic subunits, Pph21p and Pph22p; PP2A-Rts1p protects cohesin when recruited by Sgo1p to the pericentromere; highly enriched at centromeres in the absence of Cdc55p; required for maintenance of septin ring organization during cytokinesis, for ring disassembly in G1 and fo…	324	207	718	795	597	763	635	674
YOR346W	REV1	protein_coding	Deoxycytidyl transferase; involved in repair of abasic sites and adducted guanines in damaged DNA by translesion synthesis (TLS); forms a complex with the subunits of DNA polymerase zeta, Rev3p and Rev7p; relocalizes from nucleus to cytoplasm upon DNA replication stress [Source:SGD;Acc:S000005873]	235	154	651	630	642	697	587	550
YOR044W	IRC23	protein_coding	Protein of unknown function; green fluorescent protein (GFP)-fusion localizes to the ER; null mutant displays increased levels of spontaneous Rad52p foci; IRC23 has a paralog, BSC2, that arose from the whole genome duplication [Source:SGD;Acc:S000005570]	173	85	187	168	147	151	202	160
YOR275C	RIM20	protein_coding	Protein involved in proteolytic activation of Rim101p; part of response to alkaline pH; PalA/AIP1/Alix family member; interaction with the ESCRT-III subunit Snf7p suggests a relationship between pH response and multivesicular body formation [Source:SGD;Acc:S000005801]	113	82	318	392	247	282	319	361
YOR174W	MED4	protein_coding	Subunit of the RNA polymerase II mediator complex; associates with core polymerase subunits to form the RNA polymerase II holoenzyme; essential for transcriptional regulation [Source:SGD;Acc:S000005700]	65	42	259	231	213	222	181	178
YOR336W	KRE5	protein_coding	Protein required for beta-1,6 glucan biosynthesis; mutations result in aberrant morphology and severe growth defects [Source:SGD;Acc:S000005863]	100	57	362	442	261	339	369	419
YOL094C	RFC4	protein_coding	Subunit of heteropentameric Replication factor C (RF-C); which is a DNA binding protein and ATPase that acts as a clamp loader of the proliferating cell nuclear antigen (PCNA) processivity factor for DNA polymerases delta and epsilon; relocalizes to the cytosol in response to hypoxia [Source:SGD;Acc:S000005454]	57	43	199	203	161	199	185	204
YOR122C	PFY1	protein_coding	Profilin; binds actin, phosphatidylinositol 4,5-bisphosphate, and polyproline regions; involved in cytoskeleton organization; required for normal timing of actin polymerization in response to thermal stress; protein abundance increases in response to DNA replication stress; highly conserved protein; human PFN1 (profilin 1) complements temperature sensitive pfy1 mutants, PFN1 mutations are a rare …	801	397	3314	2880	2326	2738	3003	2908
YOR256C	TRE2	protein_coding	Transferrin receptor-like protein; functions with Tre1p to regulate ubiquitination and vacuolar degradation of the metal transporter Smf1p; inviability of null mutant in systematic studies is due to proximity to CDC31; TRE2 has a paralog, TRE1, that arose from the whole genome duplication [Source:SGD;Acc:S000005782]	212	110	620	514	489	589	524	498
YOL137W	BSC6	protein_coding	Protein of unknown function with 8 putative transmembrane segments; ORF exhibits genomic organization compatible with a translational readthrough-dependent mode of expression [Source:SGD;Acc:S000005497]	89	58	211	242	211	245	248	273
YOR350C	MNE1	protein_coding	Protein involved in splicing Group I aI5-beta intron from COX1 mRNA; mitochondrial matrix protein [Source:SGD;Acc:S000005877]	44	28	222	252	147	187	205	190
YOR196C	LIP5	protein_coding	Protein involved in biosynthesis of the coenzyme lipoic acid; has similarity to E. coli lipoic acid synthase [Source:SGD;Acc:S000005722]	163	75	815	565	513	582	655	602
YOR380W	RDR1	protein_coding	Transcriptional repressor involved in regulating multidrug resistance; negatively regulates expression of the PDR5 gene; member of the Gal4p family of zinc cluster proteins [Source:SGD;Acc:S000005907]	57	34	129	118	55	93	110	119
YOR314W-A		protein_coding	Dubious open reading frame; unlikely to encode a functional protein, based on available experimental and comparative sequence data [Source:SGD;Acc:S000007629]	0	0	0	1	0	0	1	3
tA(UGC)O		tRNA	Alanine tRNA (tRNA-Ala), predicted by tRNAscan-SE analysis; one of 5 nuclear tRNA genes containing the tDNA-anticodon TGC (mature tRNA may be UGC or may contain modified bases), decodes GCA and probably GCG codons into alanine, one of 16 nuclear tRNAs for alanine [Source:SGD;Acc:S000006525]	0	0	0	0	0	0	0	0
YOL097W-A		protein_coding	Putative protein of unknown function; identified by expression profiling and mass spectrometry [Source:SGD;Acc:S000028854]	16	12	31	22	25	27	20	21
YOR376W		protein_coding	Putative protein of unknown function; conserved among S. cerevisiae strains; YOR376W is not an essential gene [Source:SGD;Acc:S000005903]	0	0	1	0	0	0	0	0
YOR369C	RPS12	protein_coding	Protein component of the small (40S) ribosomal subunit; homologous to mammalian ribosomal protein S12, no bacterial homolog [Source:SGD;Acc:S000005896]	5297	2079	18764	16673	21480	25943	19037	18675
YOL132W	GAS4	protein_coding	1,3-beta-glucanosyltransferase; involved with Gas2p in spore wall assembly; has similarity to Gas1p; localizes to the cell wall [Source:SGD;Acc:S000005492]	27	19	9	15	4	11	8	7
YOR296W		protein_coding	Putative protein of unknown function; green fluorescent protein (GFP)-fusion protein localizes to the cytoplasm; expressed during copper starvation; YOR296W is not an essential gene [Source:SGD;Acc:S000005822]	78	46	238	293	208	238	252	280
YOR260W	GCD1	protein_coding	Gamma subunit of the translation initiation factor eIF2B; the guanine-nucleotide exchange factor for eIF2; activity subsequently regulated by phosphorylated eIF2; first identified as a negative regulator of GCN4 expression [Source:SGD;Acc:S000005786]	313	178	815	863	839	1083	826	835
YOR373W	NUD1	protein_coding	Component of the spindle pole body outer plaque; acts through the mitotic exit network to specify asymmetric spindle pole body inheritance [Source:SGD;Acc:S000005900]	27	14	141	179	83	125	139	161
YOR163W	DDP1	protein_coding	Polyphosphate phosphatase; hydrolyzes diphosphorylated inositol polyphosphates and diadenosine polyphosphates; high specificity for diadenosine hexa- and pentaphosphates; contains endopolyphosphatase activity with a high affinity for polyphosphates, an activity also observed for its human DIPP homologs; possesses mRNA decapping activity; nudix hydrolase family member; protein abundance increases …	103	51	336	292	182	251	230	321
YOR029W		protein_coding	Putative protein of unknown function; conserved among S. cerevisiae strains; YOR029W is not an essential gene [Source:SGD;Acc:S000005555]	0	1	0	0	0	1	0	0
YOL042W	NGL1	protein_coding	Putative endonuclease; has a domain similar to a magnesium-dependent endonuclease motif in mRNA deadenylase Ccr4p; the authentic, non-tagged protein is detected in highly purified mitochondria in high-throughput studies [Source:SGD;Acc:S000005402]	124	67	421	388	315	317	355	299
YOR316C	COT1	protein_coding	Vacuolar transporter that mediates zinc transport into the vacuole; overexpression confers resistance to cobalt and rhodium; protein abundance increases in response to DNA replication stress; COT1 has a paralog, ZRC1, that arose from the whole genome duplication [Source:SGD;Acc:S000005843]	76	50	292	395	262	316	374	414
YOR326W	MYO2	protein_coding	Type V myosin motor involved in actin-based transport of cargos; required for the polarized delivery of secretory vesicles, the vacuole, late Golgi elements, peroxisomes, and the mitotic spindle; MYO2 has a paralog, MYO4, that arose from the whole genome duplication [Source:SGD;Acc:S000005853]	456	288	2309	2439	2099	2097	2416	2214
YOR293C-A		protein_coding	Putative protein of unknown function; identified by expression profiling and mass spectrometry [Source:SGD;Acc:S000028858]	0	0	1	0	1	0	0	0
YOL036W		protein_coding	Protein of unknown function; potential Cdc28p substrate; YOL036W has a paralog, YIR016W, that arose from the whole genome duplication [Source:SGD;Acc:S000005396]	177	128	386	494	373	472	419	471
YOR072W-B		protein_coding	Putative protein of unknown function; identified by expression profiling and mass spectrometry [Source:SGD;Acc:S000028516]	0	1	0	0	0	0	0	0
YOR332W	VMA4	protein_coding	Subunit E of the V1 domain of the vacuolar H -ATPase (V-ATPase); V-ATPase is an electrogenic proton pump found throughout the endomembrane system; V1 domain has eight subunits; required for the V1 domain to assemble onto the vacuolar membrane; protein abundance increases in response to DNA replication stress [Source:SGD;Acc:S000005859]	642	294	2488	3181	1531	2672	2134	2577
YOL002C	IZH2	protein_coding	Plasma membrane receptor for plant antifungal osmotin; involved in zinc ion homeostasis, apoptosis; negatively regulates ZRT1 and other functionally divergent genes through CCCTC promoter motif (IzRE); modulates FET3 activity in iron-independent manner; affects gene expression by influencing balance of competition between Msn2p/Msn4p and Nrg1p/Nrg2p for binding to IzRE; transcription regulated by…	269	120	385	367	281	354	359	303
YOR193W	PEX27	protein_coding	Peripheral peroxisomal membrane protein; involved in controlling peroxisome size and number, interacts with Pex25p; PEX27 has a paralog, PEX25, that arose from the whole genome duplication [Source:SGD;Acc:S000005719]	177	94	145	150	207	197	155	111
YOR243C	PUS7	protein_coding	Pseudouridine synthase; catalyzes pseudouridylation at positions 35 and 56 in U2 snRNA, position 50 in 5S rRNA, position 13 in cytoplasmic tRNAs, and position 35 in pre-tRNA(Tyr); also pseudouridylates some mRNAs; relocates from nucleus to cytoplasm during heat shock and differentially modifies some mRNAs during heat shock; conserved in archaea, vertebrates, and some bacteria [Source:SGD;Acc:S000…	325	194	1070	1042	911	1027	972	1033
YOR126C	IAH1	protein_coding	Isoamyl acetate-hydrolyzing esterase; required in balance with alcohol acetyltransferase to maintain optimal amounts of isoamyl acetate, which is particularly important in sake brewing [Source:SGD;Acc:S000005652]	37	5	138	160	140	161	141	143
YOR070C	GYP1	protein_coding	Cis-golgi GTPase-activating protein (GAP) for yeast Rabs; the Rab family members are Ypt1p (in vivo) and for Ypt1p, Sec4p, Ypt7p, and Ypt51p (in vitro); involved in vesicle docking and fusion [Source:SGD;Acc:S000005596]	32	35	158	207	106	150	187	179
YOR328W	PDR10	protein_coding	ATP-binding cassette (ABC) transporter; multidrug transporter involved in the pleiotropic drug resistance network; regulated by Pdr1p and Pdr3p [Source:SGD;Acc:S000005855]	140	121	205	193	134	171	148	164
YOL056W	GPM3	protein_coding	Homolog of Gpm1p phosphoglycerate mutase; converts 3-phosphoglycerate to 2-phosphoglycerate in glycolysis; may be non-functional; GPM3 has a paralog, GPM2, that arose from the whole genome duplication [Source:SGD;Acc:S000005417]	64	25	211	195	213	221	186	220
YOR098C	NUP1	protein_coding	FG-nucleoporin component of central core of the nuclear pore complex; contributes directly to nucleocytoplasmic transport and maintenance of thenuclear pore complex (NPC) permeability barrier; possible karyopherin release factor that accelerates release of karyopherin-cargo complexes after transport across NPC; both NUP1 and NUP60 are homologous to human NUP153 [Source:SGD;Acc:S000005624]	122	55	425	477	397	490	443	499
YOL110W	SHR5	protein_coding	Palmitoyltransferase subunit; this complex adds a palmitoyl lipid moiety to heterolipidated substrates such as Ras1p and Ras2p through a thioester linkage; palmitoylation is required for Ras2p membrane localization; Palmitoyltransferase is composed of Shr5p and Erf2 [Source:SGD;Acc:S000005470]	23	7	143	144	91	110	111	128
YOR213C	SAS5	protein_coding	Subunit of the SAS complex (Sas2p, Sas4p, Sas5p); acetylates free histones and nucleosomes and regulates transcriptional silencing; stimulates Sas2p HAT activity [Source:SGD;Acc:S000005739]	84	32	259	222	199	204	227	220
YOR253W	NAT5	protein_coding	Subunit of protein N-terminal acetyltransferase NatA; NatA is comprised of Nat1p, Ard1p, and Nat5p; N-terminally acetylates many proteins, which influences multiple processes such as the cell cycle, heat-shock resistance, mating, sporulation, and telomeric silencing [Source:SGD;Acc:S000005779]	305	124	566	439	458	580	566	473
YOR008C-A		protein_coding	Putative protein of unknown function; includes a potential transmembrane domain; deletion results in slightly lengthened telomeres; SWAT-GFP and mCherry fusion proteins localize to the endoplasmic reticulum and vacuole respectively [Source:SGD;Acc:S000006431]	1	0	2	0	1	1	0	1
YOL113W	SKM1	protein_coding	Member of the PAK family of serine/threonine protein kinases; similar to Ste20p; involved in down-regulation of sterol uptake; proposed to be a downstream effector of Cdc42p during polarized growth; SKM1 has a paralog, CLA4, that arose from the whole genome duplication [Source:SGD;Acc:S000005473]	334	190	407	423	309	326	348	328
YOR060C	SLD7	protein_coding	Protein with a role in chromosomal DNA replication; interacts with Sld3p and reduces its affinity for Cdc45p; deletion mutant has aberrant mitochondria [Source:SGD;Acc:S000005586]	16	10	117	114	87	109	90	78
YOL076W	MDM20	protein_coding	Non-catalytic subunit of the NatB N-terminal acetyltransferase; NatB catalyzes N-acetylation of proteins with specific N-terminal sequences; involved in mitochondrial inheritance and actin assembly [Source:SGD;Acc:S000005436]	95	43	457	411	443	463	561	446
YOR186C-A		protein_coding	Protein of unknown function; identified by gene-trapping, microarray-based expression analysis, and genome-wide homology searching [Source:SGD;Acc:S000028715]	2	0	6	3	1	2	1	2
YOR381W	FRE3	protein_coding	Ferric reductase; reduces siderophore-bound iron prior to uptake by transporters; expression induced by low iron levels [Source:SGD;Acc:S000005908]	50	34	126	119	107	106	113	112
YOR113W	AZF1	protein_coding	Zinc-finger transcription factor; involved in diauxic shift; in the presence of glucose, activates transcription of genes involved in growth and carbon metabolism; in nonfermentable carbon sources, activates transcription of genes involved in maintenance of cell wall integrity; relocalizes to the cytosol in response to hypoxia [Source:SGD;Acc:S000005639]	25	25	93	129	59	63	78	86
YOR273C	TPO4	protein_coding	Polyamine transporter of the major facilitator superfamily; member of the 12-spanner drug:H( ) antiporter DHA1 family; recognizes spermine, putrescine, and spermidine; localizes to the plasma membrane [Source:SGD;Acc:S000005799]	122	79	206	229	118	144	236	258
tN(GUU)O1		tRNA	Asparagine tRNA (tRNA-Asn), predicted by tRNAscan-SE analysis [Source:SGD;Acc:S000006675]	0	0	0	0	0	0	0	0
YOR161W-A		protein_coding	Protein of unknown function; identified by gene-trapping, microarray-based expression analysis, and genome-wide homology searching [Source:SGD;Acc:S000028713]	0	0	1	1	1	3	1	2
YOL147C	PEX11	protein_coding	Peroxisomal protein required for medium-chain fatty acid oxidation; also required for peroxisome proliferation, possibly by inducing membrane curvature; localization regulated by phosphorylation; transcription regulated by Adr1p and Pip2p-Oaf1p [Source:SGD;Acc:S000005507]	99	75	226	219	104	164	174	209
YOR338W		protein_coding	Putative protein of unknown function; YOR338W transcription is regulated by Azf1p and its transcript is a specific target of the G protein effector Scp160p; identified as being required for sporulation in a high-throughput mutant screen; YOR338W has a paralog, FUN19, that arose from the whole genome duplication [Source:SGD;Acc:S000005865]	97	60	165	163	217	198	97	94
YOR178C	GAC1	protein_coding	Regulatory subunit for Glc7p type-1 protein phosphatase (PP1); tethers Glc7p to Gsy2p glycogen synthase, binds Hsf1p heat shock transcription factor, required for induction of some HSF-regulated genes under heat shock; GAC1 has a paralog, PIG1, that arose from the whole genome duplication [Source:SGD;Acc:S000005704]	102	60	77	131	27	57	31	57
YOR188W	MSB1	protein_coding	Protein of unknown function; may be involved in positive regulation of 1,3-beta-glucan synthesis and the Pkc1p-MAPK pathway; multicopy suppressor of temperature-sensitive mutations in CDC24 and CDC42, and of mutations in BEM4; potential Cdc28p substrate; relocalizes from bud neck to cytoplasm upon DNA replication stress [Source:SGD;Acc:S000005714]	77	34	248	339	237	332	282	303
YOL159C	CSS3	protein_coding	Protein of unknown function, secreted when constitutively expressed; SWAT-GFP, seamless-GFP and mCherry fusion proteins localize to the cell periphery, SWAT-GFP fusion also localizes to the extracellular region, and mCherry fusion also localizes to the vacuole; deletion mutants are viable and have elevated levels of Ty1 retrotransposition and Ty1 cDNA [Source:SGD;Acc:S000005519]	385	245	181	174	180	174	118	129
YOR382W	FIT2	protein_coding	Mannoprotein that is incorporated into the cell wall; incorporated via a glycosylphosphatidylinositol (GPI) anchor; involved in the retention of siderophore-iron in the cell wall [Source:SGD;Acc:S000005909]	15	28	24	32	92	140	40	50
YOL071W		protein_coding	Protein required for flavinylation of Sdh1p; binds to Sdh1p and promotes FAD cofactor attachment, which is necessary for succinate dehydrogenase (SDH) complex assembly and activity; mutations in human ortholog PGL2 are associated with neuroendocrine tumors (paraganglioma) [Source:SGD;Acc:S000005432]	201	103	443	411	225	297	318	287
YOR363C	PIP2	protein_coding	Autoregulatory, oleate-activated transcription factor; subunit of a heterodimeric complex with Oaf1p, which binds to oleate-response elements (ORE) in the promoter of genes involved in beta-oxidation of fatty acids, peroxisome organization and biogenesis, activating transcription in the presence of oleate; PIP2 has a paralog, OAF1, that arose from the whole genome duplication [Source:SGD;Acc:S000…	53	44	184	221	118	132	170	189
YOR069W	VPS5	protein_coding	Nexin-1 homolog; required for localizing membrane proteins from a prevacuolar/late endosomal compartment back to late Golgi; structural component of retromer membrane coat complex; forms a retromer subcomplex with Vps17p; required for recruiting the retromer complex to the endosome membranes; VPS5 has a paralog, YKR078W, that arose from the whole genome duplication [Source:SGD;Acc:S000005595]	156	91	573	558	432	520	495	433
YOR075W	UFE1	protein_coding	t-SNARE protein required for retrograde vesicular traffic; involved in Sey1p-independent homotypic ER fusion; required for efficient nuclear fusion during mating; forms a complex with the SNAREs Sec22p, Sec20p and Use1p to mediate fusion of Golgi-derived vesicles at the ER [Source:SGD;Acc:S000005601]	155	63	286	219	266	292	265	185
YOR124C	UBP2	protein_coding	Ubiquitin-specific protease; removes ubiquitin from ubiquitinated proteins; controls K63 homeostasis during oxidative stress; deubiquitinates Rsp5p and is required for MVB sorting of membrane proteins; can cleave polyubiquitin and has isopeptidase activity [Source:SGD;Acc:S000005650]	431	275	1438	1328	955	1005	1154	1024
YOR008W-B		protein_coding	Dubious open reading frame; unlikely to encode a functional protein, based on available experimental and comparative sequence data [Source:SGD;Acc:S000007628]	3	0	3	8	3	8	3	7
snR31		snoRNA	H/ACA box small nucleolar RNA (snoRNA); guides pseudouridylation of small subunit (SSU) rRNA at position U999 [Source:SGD;Acc:S000007296]	67	38	160	100	122	134	111	96
YOL025W	LAG2	protein_coding	Protein that negatively regulates the SCF E3-ubiquitin ligase; regulates by interacting with and preventing neddyation of the cullin subunit, Cdc53p; longevity determinant that is preferentially expressed in young cells; similar to mammalian Cand1 [Source:SGD;Acc:S000005385]	31	16	118	115	97	89	103	110
YOR057W	SGT1	protein_coding	Cochaperone protein; regulates activity of adenylyl cyclase Cyr1p; involved in kinetochore complex assembly; associates with the SCF (Skp1p/Cdc53p/F box protein) ubiquitin ligase complex; acts as a linker between Skp1p and HSP90 complexes; protein abundance increases in response to DNA replication stress [Source:SGD;Acc:S000005583]	72	50	258	342	246	273	242	278
YOR265W	RBL2	protein_coding	Protein involved in microtubule morphogenesis; required for protection from excess free beta-tubulin; proposed to be involved the folding of beta-tubulin; similar to mouse beta-tubulin cofactor A; protein abundance increases in response to DNA replication stress [Source:SGD;Acc:S000005791]	180	67	342	314	235	269	249	258
YOL127W	RPL25	protein_coding	Ribosomal 60S subunit protein L25; primary rRNA-binding ribosomal protein component of large ribosomal subunit; binds to 25S rRNA via a conserved C-terminal motif; homologous to mammalian ribosomal protein L23A and bacterial L23 [Source:SGD;Acc:S000005487]	6781	2173	10924	11391	14410	16574	13769	13681
YOR107W	RGS2	protein_coding	Negative regulator of glucose-induced cAMP signaling; directly activates the GTPase activity of the heterotrimeric G protein alpha subunit Gpa2p [Source:SGD;Acc:S000005633]	27	12	59	63	30	45	39	50
YOL142W	RRP40	protein_coding	Exosome non-catalytic core component; involved in 3'-5' RNA processing and degradation in both the nucleus and the cytoplasm; predicted to contain both S1 and KH RNA binding domains; mutations in the human homolog, EXOSC3, cause pontocerebellar hypoplasia with motor neuron degeneration [Source:SGD;Acc:S000005502]	89	39	245	279	238	262	226	308
YOR239W	ABP140	protein_coding	AdoMet-dependent tRNA methyltransferase and actin binding protein; C-terminal domain is responsible for 3-methylcytidine modification of residue 32 of the tRNA anticodon loop of tRNA-Thr and tRNA-Ser and contains an S-adenosylmethionine (AdoMet) binding motif; N-terminal actin binding sequence interacts with actin filaments and localizes to actin patches and cables; N- and C-terminal domains are …	453	227	688	1172	879	1206	837	970
YOL091W	SPO21	protein_coding	Component of the meiotic outer plaque of the spindle pole body; involved in modifying the meiotic outer plaque that is required prior to prospore membrane formation; SPO21 has a paralog, YSW1, that arose from the whole genome duplication [Source:SGD;Acc:S000005451]	60	36	54	61	53	47	46	49
YOR317W	FAA1	protein_coding	Long chain fatty acyl-CoA synthetase; activates fatty acids with a preference for C12:0-C16:0 chain lengths; role in the competitive import of long-chain fatty acids and sphingoid long-chain bases; accounts for most acyl-CoA synthetase activity; localizes to lipid particles and the plasma membrane; role in sphingolipid-to-glycerolipid metabolism; forms ER foci upon replication stress; faa1 faa4 d…	783	482	2075	1907	1441	1727	1562	1482
YOR370C	MRS6	protein_coding	Rab escort protein; forms a complex with the Ras-like small GTPase Ypt1p that is required for the prenylation of Ypt1p by protein geranylgeranyltransferase type II (Bet2p-Bet4p); sequence similarity to mammalian choroideraemia gene; relative distribution to the nucleus increases upon DNA replication stress [Source:SGD;Acc:S000005897]	223	125	753	964	746	933	836	963
tM(CAU)O1	IMT1	tRNA	Methionine initiator tRNA (tRNA-Met); predicted by tRNAscan-SE analysis; one of four initiator methionine tRNAs in yeast that are functional for translation [Source:SGD;Acc:S000006665]	0	0	0	0	1	1	0	0
YOR211C	MGM1	protein_coding	Mitochondrial GTPase, present in complex with Ugo1p and Fzo1p; required for mitochondrial morphology, fusion, and genome maintenance; promotes membrane bending; exists as long and short form with different distributions; ratio of long to short forms is regulated by Psd1p; homolog of human OPA1 involved in autosomal dominant optic atrophy [Source:SGD;Acc:S000005737]	150	95	408	517	363	426	433	456
YOR191W	ULS1	protein_coding	Swi2/Snf2-related translocase, SUMO-Targeted Ubiquitin Ligase (STUbL); required for maintenance of NHEJ inhibition at telomeres; functions at telomeres to translocate and ubiquitinylate poly-sumoylated Rap1p for proteosomal degradation; plays role in antagonizing silencing during mating-type switching; only known STUbL with a translocase activity; contains RING finger domain; relocalizes from nuc…	144	81	678	792	501	627	647	706
YOL064C	MET22	protein_coding	Bisphosphate-3'-nucleotidase; involved in salt tolerance and methionine biogenesis; dephosphorylates 3'-phosphoadenosine-5'-phosphate and 3'-phosphoadenosine-5'-phosphosulfate, intermediates of the sulfate assimilation pathway; human homolog BPNT1 complements yeast null mutant [Source:SGD;Acc:S000005425]	245	125	1495	1266	1188	1257	1530	1416
tT(AGU)O1		tRNA	Threonine tRNA (tRNA-Thr), predicted by tRNAscan-SE analysis [Source:SGD;Acc:S000006746]	0	0	0	0	0	0	0	0
YOL049W	GSH2	protein_coding	Glutathione synthetase; catalyzes the ATP-dependent synthesis of glutathione (GSH) from gamma-glutamylcysteine and glycine; induced by oxidative stress and heat shock [Source:SGD;Acc:S000005409]	259	170	1003	1104	780	932	1022	1038
YOL043C	NTG2	protein_coding	DNA N-glycosylase and apurinic/apyrimidinic (AP) lyase; involved in base excision repair, localizes to the nucleus; sumoylated; NTG2 has a paralog, NTG1, that arose from the whole genome duplication [Source:SGD;Acc:S000005403]	70	43	157	168	115	153	135	166
YOR043W	WHI2	protein_coding	Protein required for full activation of the general stress response; required with binding partner Psr1p, possibly through Msn2p dephosphorylation; regulates growth during the diauxic shift; negative regulator of G1 cyclin expression; SWAT-GFP, seamless-GFP and mCherry fusion proteins localize to the cell periphery [Source:SGD;Acc:S000005569]	190	89	709	820	512	700	733	721
YOR331C		protein_coding	Dubious open reading frame; unlikely to encode a functional protein, based on available experimental and comparative sequence data; open reading frame overlaps the verified gene VMA4/YOR332W [Source:SGD;Acc:S000005858]	1	0	6	5	2	7	2	2
YOR309C		protein_coding	Dubious open reading frame; unlikely to encode a functional protein, based on available experimental and comparative sequence data; partially overlaps the verified gene NOP58 [Source:SGD;Acc:S000005836]	124	98	236	290	311	400	296	255
YOR104W	PIN2	protein_coding	Exomer-dependent cargo protein; induces appearance of [PIN ] prion when overproduced; prion-like domain serves as a retention signal in the trans-Golgi network; predicted to be palmitoylated [Source:SGD;Acc:S000005630]	110	60	173	161	107	142	128	137
YOL114C	PTH4	protein_coding	Protein similar to the human peptidyl-tRNA hydrolase gene ICT1; associates with mitochondrial large subunit; may function in translation termination; YOL114C is not an essential gene [Source:SGD;Acc:S000005474]	12	11	29	16	18	23	23	15
YOR300W		protein_coding	Dubious open reading frame; unlikely to encode a functional protein, based on available experimental and comparative sequence data; overlaps with verified gene BUD7/YOR299W; mutation affects bipolar budding and bud site selection, though phenotype could be due to the mutation's effects on BUD7 [Source:SGD;Acc:S000005826]	0	0	1	0	2	3	0	1
YOR220W	RCN2	protein_coding	Protein of unknown function; green fluorescent protein (GFP)-fusion protein localizes to the cytoplasm; phosphorylated in response to alpha factor; protein abundance increases in response to DNA replication stress [Source:SGD;Acc:S000005746]	154	84	454	496	421	517	336	320
YOR378W	AMF1	protein_coding	Low affinity NH4 transporter; member of the DHA2 family of drug:H anti porters; putative paralog of ATR1; but not required for boron tolerance; non-essential gene [Source:SGD;Acc:S000005905]	8	3	16	15	23	10	18	23
YOL059W	GPD2	protein_coding	NAD-dependent glycerol 3-phosphate dehydrogenase; expression is controlled by an oxygen-independent signaling pathway required to regulate metabolism under anoxic conditions; located in cytosol and mitochondria; constitutively active but is inactivated via phosphorylation by energy-stress responsive kinase SNF1; GPD2 has a paralog, GPD1, that arose from the whole genome duplication [Source:SGD;Ac…	90	54	887	977	974	1197	991	879
YOR386W	PHR1	protein_coding	DNA photolyase involved in photoreactivation; repairs pyrimidine dimers in the presence of visible light; induced by DNA damage; regulated by transcriptional repressor Rph1p [Source:SGD;Acc:S000005913]	80	64	381	367	160	180	226	236
YOL027C	MDM38	protein_coding	Mitochondrial protein; forms a complex with Mba1p to facilitate recruitment of mRNA-specific translational activators to ribosomes; roles in protein export and K /H exchange; human ortholog Letm1 implicated in Wolf-Hirschhorn syndrome [Source:SGD;Acc:S000005387]	213	113	553	736	373	615	537	612
snR62		snoRNA	C/D box small nucleolar RNA (snoRNA); guides 2'-O-methylation of large subunit (LSU) rRNA at position U1888 [Source:SGD;Acc:S000006453]	40	15	18	8	8	9	17	16
snR17a		snoRNA	Small nucleolar RNA (snoRNA) U3; part of Small ribosomal SubUnit (SSU) processosome; SNR17B also encodes snoRNA U3 [Source:SGD;Acc:S000007294]	36	10	78	80	30	30	28	19
YOL155C	HPF1	protein_coding	Haze-protective mannoprotein; reduces the particle size of aggregated proteins in white wines [Source:SGD;Acc:S000005515]	32	18	108	150	35	53	83	95
YOR375C	GDH1	protein_coding	NADP( )-dependent glutamate dehydrogenase; synthesizes glutamate from ammonia and alpha-ketoglutarate; rate of alpha-ketoglutarate utilization differs from Gdh3p; expression regulated by nitrogen and carbon sources; GDH1 has a paralog, GDH3, that arose from the whole genome duplication [Source:SGD;Acc:S000005902]	266	149	1507	1785	1018	1351	1720	1932
snR35		snoRNA	H/ACA box small nucleolar RNA (snoRNA); predicted to guide pseudouridylation of small subunit (SSU) rRNA at position 1191 [Source:SGD;Acc:S000007299]	30	11	83	68	51	73	40	56
YOR100C	CRC1	protein_coding	Mitochondrial inner membrane carnitine transporter; required for carnitine-dependent transport of acetyl-CoA from peroxisomes to mitochondria during fatty acid beta-oxidation; human homolog SLC25A20 complements yeast null mutant [Source:SGD;Acc:S000005626]	8	3	15	15	7	8	9	4
YOL026C	MIM1	protein_coding	Mitochondrial protein required for outer membrane protein import; cooperates with Tom70p to import the subset of proteins with multiple alpha-helical transmembrane segments, including Ugo1p, Tom20p, and others; present in a complex with Mim2p in the outer membrane that may create a local environment to facilitate membrane insertion of substrate proteins; also has a role in assembly of Tom20p into…	49	27	208	163	125	173	151	191
YOL012C	HTZ1	protein_coding	Histone variant H2AZ; exchanged for histone H2A in nucleosomes by the SWR1 complex; involved in transcriptional regulation through prevention of the spread of silent heterochromatin; Htz1p-containing nucleosomes facilitate RNA Pol II passage by affecting correct assembly and modification status of RNA Pol II elongation complexes and by favoring efficient nucleosome remodeling [Source:SGD;Acc:S000…	148	57	602	620	412	440	528	673
YOR026W	BUB3	protein_coding	Kinetochore checkpoint WD40 repeat protein; localizes to kinetochores during prophase and metaphase, delays anaphase in the presence of unattached kinetochores; forms complexes with Mad1p-Bub1p and with Cdc20p, binds Mad2p and Mad3p; functions at kinetochore to activate APC/C-Cdc20p for normal mitotic progression [Source:SGD;Acc:S000005552]	57	23	244	258	165	187	192	229
YOR359W	VTS1	protein_coding	Flap-structured DNA-binding and RNA-binding protein; stimulates deadenylation-dependent mRNA degradation mediated by the CCR4-NOT deadenylase complex; member of the Smaug (Smg) family of post-transcriptional regulators which bind RNA through a conserved sterile alpha motif (SAM) domain that interacts with Smg recognition element (SREs) containing transcripts; stimulates Dna2p endonuclease activit…	36	16	148	180	132	203	164	199
YOR250C	CLP1	protein_coding	Component of the cleavage and polyadenylation factor I (CF I); CF 1, composed of the CF 1A complex (Rna14p, Rna15p, Clp1p, Pcf11p) and Hrp1, is involved in cleavage and polyadenylation of mRNA 3' ends; involved in both the endonucleolyitc cleavage and polyadenylation steps of mRNA 3'-end maturation and in gene looping which affects reinitiation of transcription [Source:SGD;Acc:S000005776]	45	22	158	243	137	196	172	186
YOL013C	HRD1	protein_coding	Ubiquitin-protein ligase involved in ER-associated degradation (ERAD) of misfolded proteins; upon autoubiquitination triggers retrotranslocation of misfolded proteins to cytosol for degradation; genetically linked to the unfolded protein response (UPR); regulated through association with Hrd3p; contains an H2 ring finger; likely plays a general role in targeting proteins that persistently associa…	103	79	304	312	272	277	303	345
YOR272W	YTM1	protein_coding	Constituent of 66S pre-ribosomal particles; forms a complex with Nop7p and Erb1p that is required for maturation of the large ribosomal subunit; has seven C-terminal WD repeats [Source:SGD;Acc:S000005798]	126	70	554	545	576	634	497	486
tG(GCC)O2	SUF17	tRNA	Glycine tRNA (tRNA-Gly), predicted by tRNAscan-SE analysis; can mutate to suppress 1 frameshift mutations in glycine codons [Source:SGD;Acc:S000006587]	0	0	2	0	0	0	0	0
YOL164W-A		protein_coding	Putative protein of unknown function; identified by fungal homology and RT-PCR [Source:SGD;Acc:S000028580]	0	0	1	1	2	1	0	2
YOL082W	ATG19	protein_coding	Receptor protein for the cytoplasm-to-vacuole targeting (Cvt) pathway; delivers cargo proteins aminopeptidase I (Ape1p) and alpha-mannosidase (Ams1p) to the phagophore assembly site for packaging into Cvt vesicles; interaction with Atg19p during the Cvt pathway requires phosphorylation by Hrr25p [Source:SGD;Acc:S000005442]	129	85	535	593	277	361	417	508
snR36		snoRNA	H/ACA box small nucleolar RNA (snoRNA); guides pseudouridylation of small subunit (SSU) rRNA at position U1187 [Source:SGD;Acc:S000007300]	20	7	21	21	20	22	12	7
YOR035C	SHE4	protein_coding	Protein containing a UCS (UNC-45/CRO1/SHE4) domain; binds to myosin motor domains to regulate myosin function; involved in endocytosis, polarization of the actin cytoskeleton, and asymmetric mRNA localization [Source:SGD;Acc:S000005561]	117	76	315	329	244	264	264	276
YOL016C	CMK2	protein_coding	Calmodulin-dependent protein kinase; may play a role in stress response, many CA /calmodulan dependent phosphorylation substrates demonstrated in vitro, amino acid sequence similar to mammalian Cam Kinase II; CMK2 has a paralog, CMK1, that arose from the whole genome duplication [Source:SGD;Acc:S000005376]	446	228	1063	986	1022	1210	706	742
YOR007C	SGT2	protein_coding	Glutamine-rich cytoplasmic cochaperone; serves as a scaffold bringing together Get4, Get5p, and other TRC complex members that are required to mediate posttranslational insertion of tail-anchored proteins into the ER membrane; interacts with the prion domain of Sup35p; amyloid sensor; plays a role in targeting chaperones to prion aggregates; similar to human cochaperone SGT; forms cytoplasmic foc…	992	570	2943	3172	2260	2508	1867	2022
YOR325W		protein_coding	Dubious open reading frame; unlikely to encode a functional protein, based on available experimental and comparative sequence data; completely overlaps the verified ORF FRT1 [Source:SGD;Acc:S000005852]	0	2	1	1	0	0	0	0
YOL085W-A		protein_coding	Dubious open reading frame; unlikely to encode a functional protein, based on available experimental and comparative sequence data; partially overlaps the dubious ORF YOL085C [Source:SGD;Acc:S000028708]	0	0	2	2	3	2	1	3
YOL160W		protein_coding	Putative protein of unknown function; conserved across S. cerevisiae strains [Source:SGD;Acc:S000005520]	52	33	6	2	12	11	2	3
YOR361C	PRT1	protein_coding	eIF3b subunit of the eukaryotic translation initiation factor 3 (eIF3); subunit of the core complex of eIF3; essential for translation; part of a subcomplex (Prt1p-Rpg1p-Nip1p) that stimulates binding of mRNA and tRNA(i)Met to ribosomes; eIF3 is also involved in programmed stop codon readthrough [Source:SGD;Acc:S000005888]	624	387	3092	3073	3118	3410	3153	3106
YOL158C	ENB1	protein_coding	Endosomal ferric enterobactin transporter; expressed under conditions of iron deprivation; member of the major facilitator superfamily; expression is regulated by Rcs1p and affected by chloroquine treatment [Source:SGD;Acc:S000005518]	120	86	439	416	516	617	672	692
YOR315W	SFG1	protein_coding	Nuclear protein putative transcription factor; required for growth of superficial pseudohyphae (which do not invade the agar substrate) but not for invasive pseudohyphal growth; may act together with Phd1p; potential Cdc28p substrate [Source:SGD;Acc:S000005842]	206	110	1134	1031	888	952	1006	940
YOR010C	TIR2	protein_coding	Putative cell wall mannoprotein; member of the Srp1p/Tip1p family of serine-alanine-rich proteins; transcription is induced by cold shock and anaerobiosis; TIR2 has a paralog, TIR3, that arose from the whole genome duplication [Source:SGD;Acc:S000005536]	8	5	14	19	14	15	11	19
YOR384W	FRE5	protein_coding	Putative ferric reductase with similarity to Fre2p; expression induced by low iron levels; the authentic, non-tagged protein is detected in highly purified mitochondria in high-throughput studies [Source:SGD;Acc:S000005911]	0	0	0	0	8	13	6	4
YOR234C	RPL33B	protein_coding	Ribosomal 60S subunit protein L33B; rpl33b null mutant exhibits normal growth while rpl33a rpl33b double null mutant is inviable; homologous to mammalian ribosomal protein L35A, no bacterial homolog; RPL33B has a paralog, RPL33A, that arose from the whole genome duplication [Source:SGD;Acc:S000005760]	1501	626	2526	2711	4018	4559	3620	3253
YOR283W		protein_coding	Phosphatase with a broad substrate specificity; has some similarity to GPM1/YKL152C, a phosphoglycerate mutase; YOR283W is not an essential gene [Source:SGD;Acc:S000005809]	305	132	865	624	667	719	673	544
YOR020W-A		protein_coding	Putative protein of unknown function; conserved in A. gossypii; the authentic, non-tagged protein is detected in highly purified mitochondria in high-throughput studies [Source:SGD;Acc:S000028526]	216	100	342	271	179	232	275	262
YOL045W	PSK2	protein_coding	PAS-domain containing serine/threonine protein kinase; regulates sugar flux and translation in response to an unknown metabolite by phosphorylating Ugp1p and Gsy2p (sugar flux) and Caf20p, Tif11p and Sro9p (translation); PSK2 has a paralog, PSK1, that arose from the whole genome duplication [Source:SGD;Acc:S000005405]	484	349	467	468	518	581	429	370
YOR102W		protein_coding	Dubious open reading frame; unlikely to encode a functional protein, based on available experimental and comparative sequence data; extensively overlaps essential OST2 gene encoding a subunit of the ER lumen oligosaccharyltransferase complex [Source:SGD;Acc:S000005628]	1	1	3	2	5	3	4	3
YOL128C	YGK3	protein_coding	Protein kinase related to mammalian GSK-3 glycogen synthase kinases; GSK-3 homologs (Mck1p, Rim11p, Mrk1p, Ygk3p) are involved in control of Msn2p-dependent transcription of stress responsive genes and in protein degradation; YGK3 has a paralog, MCK1, that arose from the whole genome duplication [Source:SGD;Acc:S000005488]	44	27	149	134	110	112	118	120
YOR360C	PDE2	protein_coding	High-affinity cyclic AMP phosphodiesterase; component of the cAMP-dependent protein kinase signaling system, protects the cell from extracellular cAMP, contains readthrough motif surrounding termination codon [Source:SGD;Acc:S000005887]	203	89	854	822	862	852	800	662
YOL097C	WRS1	protein_coding	Cytoplasmic tryptophanyl-tRNA synthetase; aminoacylates tryptophanyl-tRNA; human homolog WARS can complement yeast null mutant [Source:SGD;Acc:S000005457]	301	145	1507	1433	1363	1568	1512	1619
YOR164C	GET4	protein_coding	Protein involved in inserting tail-anchored proteins into ER membranes; forms a complex with Mdy2p; highly conserved across species and homologous to human gene C7orf20 [Source:SGD;Acc:S000005690]	232	81	889	764	669	772	629	628
YOR175C	ALE1	protein_coding	Broad-specificity lysophospholipid acyltransferase; part of MBOAT family of membrane-bound O-acyltransferases; key component of Lands cycle; may have role in fatty acid exchange at sn-2 position of mature glycerophospholipids [Source:SGD;Acc:S000005701]	298	188	992	887	680	687	829	794
tP(UGG)O1		tRNA	Proline tRNA (tRNA-Pro), predicted by tRNAscan-SE analysis; target of K. lactis zymocin [Source:SGD;Acc:S000006687]	0	0	0	0	0	0	0	0
YOR086C	TCB1	protein_coding	Lipid-binding ER protein involved in ER-plasma membrane tethering; one of 6 proteins (Ist2p, Scs2p, Scs22p, Tcb1p, Tcb2p, Tcb3p) that connect ER to plasma membrane and regulate PI4P levels by controlling access of Sac1p phosphatase to its substrate PI4P in PM; contains 3 calcium and lipid binding domains; non-tagged protein also localizes to mitochondria; C-termini of Tcb1p, Tcb2p and Tcb3p inter…	658	333	1714	1889	1161	1384	1567	1661
YOR242C	SSP2	protein_coding	Sporulation specific protein that localizes to the spore wall; required for sporulation at a point after meiosis II and during spore wall formation; expression controlled by a tightly regulated middle-meiotic promoter that is activated by Ndt80p; translation of SSP2 mRNA is delayed, such that the mRNA is present as nuclear divisions are taking place but is not engaged by ribosomes until relativel…	25	21	19	24	26	20	22	10
YOR155C	ISN1	protein_coding	Inosine 5'-monophosphate (IMP)-specific 5'-nucleotidase; catalyzes the breakdown of IMP to inosine; responsible for production of nicotinamide riboside and nicotinic acid riboside; expression positively regulated by nicotinic acid and glucose availability; does not show similarity to known 5'-nucleotidases from other organisms [Source:SGD;Acc:S000005681]	110	61	579	475	341	444	380	434
YOL019W-A		protein_coding	Protein of unknown function; identified by gene-trapping, microarray-based expression analysis, and genome-wide homology searching [Source:SGD;Acc:S000028707]	0	0	1	0	0	0	0	0
YOL030W	GAS5	protein_coding	1,3-beta-glucanosyltransferase; has similarity to Gas1p; localizes to the cell wall [Source:SGD;Acc:S000005390]	729	532	1142	1582	588	982	1038	1102
YOR323C	PRO2	protein_coding	Gamma-glutamyl phosphate reductase; catalyzes the second step in proline biosynthesis [Source:SGD;Acc:S000005850]	161	88	752	1187	551	944	803	1152
YOL017W	ESC8	protein_coding	Protein involved in telomeric and mating-type locus silencing; interacts with Sir2p and also interacts with Gal11p, which is a component of the RNA pol II mediator complex; ESC8 has a paralog, IOC3, that arose from the whole genome duplication [Source:SGD;Acc:S000005377]	102	48	316	261	240	264	272	224
YOR233W	KIN4	protein_coding	Serine/threonine protein kinase; inhibits the mitotic exit network (MEN) when the spindle position checkpoint is activated; localized asymmetrically to mother cell cortex, spindle pole body and bud neck; KIN4 has a paralog, FRK1, that arose from the whole genome duplication [Source:SGD;Acc:S000005759]	87	39	279	327	227	310	266	292
YOL037C		protein_coding	Dubious open reading frame; unlikely to encode a functional protein, based on available experimental and comparative sequence data; partially overlaps the uncharacterized ORF YOL036W [Source:SGD;Acc:S000005397]	1	3	2	0	1	3	1	1
YOR083W	WHI5	protein_coding	Repressor of G1 transcription; binds to SCB binding factor (SBF) at SCB target promoters in early G1; dilution of Whi5p concentration during cell growth determines cell size; phosphorylation of Whi5p by the CDK, Cln3p/Cdc28p relieves repression and promoter binding by Whi5, and contributes to both the determination of critical cell size at START and cell fate; periodically expressed in G1 [Source…	28	11	42	66	30	39	34	64
YOL010W	RCL1	protein_coding	Endonuclease that cleaves pre-rRNA at site A2 for 18S rRNA biogenesis; subunit of U3-containing 90S preribosome processome complex involved in small ribosomal subunit assembly; stimulates Bms1p GTPase and U3 binding activity; similar to RNA cyclase-like proteins but no cyclase activity detected [Source:SGD;Acc:S000005370]	119	63	485	383	385	433	381	380
YOR118W	RTC5	protein_coding	Protein of unknown function; green fluorescent protein (GFP)-fusion protein localizes to the cytoplasm; null mutation suppresses cdc13-1 temperature sensitivity [Source:SGD;Acc:S000005644]	134	78	565	483	477	525	528	419
YOR128C	ADE2	protein_coding	Phosphoribosylaminoimidazole carboxylase; catalyzes a step in the 'de novo' purine nucleotide biosynthetic pathway; red pigment accumulates in mutant cells deprived of adenine [Source:SGD;Acc:S000005654]	505	337	2449	3570	668	832	3246	3518
YOL125W	TRM13	protein_coding	2'-O-methyltransferase; responsible for modification of tRNA at position 4; C-terminal domain has similarity to Rossmann-fold (RFM) superfamily of RNA methyltransferases [Source:SGD;Acc:S000005485]	66	35	190	238	187	248	195	199
YOL004W	SIN3	protein_coding	Component of both the Rpd3S and Rpd3L histone deacetylase complexes; involved in transcriptional repression and activation of diverse processes, including mating-type switching and meiosis; involved in the maintenance of chromosomal integrity [Source:SGD;Acc:S000005364]	207	143	747	950	576	749	691	885
YOR177C	MPC54	protein_coding	Component of the meiotic outer plaque; a membrane-organizing center which is assembled on the cytoplasmic face of the spindle pole body during meiosis II and triggers the formation of the prospore membrane; potential Cdc28p substrate [Source:SGD;Acc:S000005703]	128	64	44	63	32	54	42	27
YOR166C	SWT1	protein_coding	RNA endoribonuclease involved in perinuclear mRNP quality control; involved in perinuclear mRNP quality control via the turnover of aberrant, unprocessed pre-mRNAs; interacts with subunits of THO/TREX, TREX-2, and RNA polymerase II; contains a PIN (PilT N terminus) domain [Source:SGD;Acc:S000005692]	63	37	266	256	240	210	255	249
YOR006C	TSR3	protein_coding	Protein required for 20S pre-rRNA processing; involved in processing of the 20S pre-rRNA at site D to generate mature 18S rRNA; green fluorescent protein (GFP)-fusion protein localizes to both the cytoplasm and the nucleus; relative distribution to the nucleus increases upon DNA replication stress [Source:SGD;Acc:S000005532]	98	48	469	360	486	537	383	324
YOR324C	FRT1	protein_coding	Tail-anchored ER membrane protein of unknown function; substrate of the phosphatase calcineurin; interacts with homolog Frt2p; promotes cell growth in stress conditions, possibly via a role in posttranslational translocation; FRT1 has a paralog, FRT2, that arose from the whole genome duplication [Source:SGD;Acc:S000005851]	96	58	230	317	187	224	228	251
YOL024W		protein_coding	Putative protein of unknown function; predicted to have thiol-disulfide oxidoreductase active site; YOL024W has a paralog, IGD1, that arose from the whole genome duplication [Source:SGD;Acc:S000005384]	9	2	5	9	2	3	2	2
YOR033C	EXO1	protein_coding	5'-3' exonuclease and flap-endonuclease; involved in recombination, double-strand break repair, MMS2 error-free branch of the post replication (PRR) pathway and DNA mismatch repair; role in telomere maintenance; member of the Rad2p nuclease family, with conserved N and I nuclease domains; relative distribution to the nucleus increases upon DNA replication stress; EXO1 has a paralog, DIN7, that ar…	103	49	376	398	323	337	345	303
YOL033W	MSE1	protein_coding	Mitochondrial glutamyl-tRNA synthetase; predicted to be palmitoylated [Source:SGD;Acc:S000005393]	118	59	521	463	355	384	419	381
YOL070C	NBA1	protein_coding	Protein of unknown function; localizes to the bud neck and cytoplasm; interacts with Nap1p; may interact with ribosomes, based on co-purification experiments; potential Cdc28p substrate [Source:SGD;Acc:S000005431]	124	52	633	693	403	566	527	534
YOR116C	RPO31	protein_coding	RNA polymerase III largest subunit C160; part of core enzyme; similar to bacterial beta-prime subunit and to RPA190 and RPO21 [Source:SGD;Acc:S000005642]	147	111	717	747	653	808	679	746
YOL067C	RTG1	protein_coding	Transcription factor (bHLH) involved in interorganelle communication; contributes to communication between mitochondria, peroxisomes, and nucleus; target of Hog1p; activated in stochastic pulses of nuclear localization [Source:SGD;Acc:S000005428]	24	14	91	95	55	88	73	77
YOR145C	PNO1	protein_coding	Essential nucleolar protein required for pre-18S rRNA processing; interacts with Dim1p, an 18S rRNA dimethyltransferase, and also with Nob1p, which is involved in proteasome biogenesis; contains a KH domain [Source:SGD;Acc:S000005671]	186	78	903	734	754	927	667	594
YOR304C-A	BIL1	protein_coding	Protein that binds Bud6p and has a role in actin cable assembly; involved in the Bnr1p-dependent pathway of cable assembly; localizes to bud tip and bud neck [Source:SGD;Acc:S000005830]	28	9	119	91	77	87	92	99
YOR192C	THI72	protein_coding	Transporter of thiamine or related compound; contributes to uptake of 5-aminoimidazole-4-carboxamide-1-beta-D-ribofuranoside (acadesine); shares sequence similarity with Thi7p [Source:SGD;Acc:S000005718]	15	12	35	47	22	25	30	48
YOL109W	ZEO1	protein_coding	Peripheral membrane protein of the plasma membrane; interacts with Mid2p; regulates the cell integrity pathway mediated by Pkc1p and Slt2p; the authentic protein is detected in a phosphorylated state in highly purified mitochondria [Source:SGD;Acc:S000005469]	9486	4712	6291	5408	5581	6602	6565	4976
YOR078W	BUD21	protein_coding	Component of small ribosomal subunit (SSU) processosome; this complex contains U3 snoRNA; required at post-transcriptional step for efficient retrotransposition; absence results in decreased Ty1 Gag:GFP protein levels; originally isolated as bud-site selection mutant that displays a random budding pattern [Source:SGD;Acc:S000005604]	161	73	423	397	326	413	384	371
YOR134W	BAG7	protein_coding	Rho GTPase activating protein (RhoGAP); stimulates the intrinsic GTPase activity of Rho1p, which plays a bud growth by regulating actin cytoskeleton organization and cell wall biosynthesis, resulting in the downregulation of Rho1p; structurally and functionally related to Sac7p; BAG7 has a paralog, SAC7, that arose from the whole genome duplication [Source:SGD;Acc:S000005660]	34	34	39	48	33	58	17	12
YOR131C		protein_coding	Putative haloacid dehalogenase-like hydrolase; non-essential gene; overexpression causes a cell cycle delay or arrest; protein abundance increases in response to DNA replication stress [Source:SGD;Acc:S000005657]	136	72	457	362	314	348	282	276
YOR368W	RAD17	protein_coding	Checkpoint protein; involved in the activation of the DNA damage and meiotic pachytene checkpoints; with Mec3p and Ddc1p, forms a clamp that is loaded onto partial duplex DNA; homolog of human and S. pombe Rad1 and U. maydis Rec1 proteins [Source:SGD;Acc:S000005895]	132	55	273	205	171	194	176	173
YOL111C	MDY2	protein_coding	Protein involved in inserting tail-anchored proteins into ER membranes; forms a complex with Get4p; required for efficient mating; involved in shmoo formation and nuclear migration in the pre-zygote; associates with ribosomes [Source:SGD;Acc:S000005471]	42	28	175	266	145	256	170	241
YOR168W	GLN4	protein_coding	Glutamine tRNA synthetase; monomeric class I tRNA synthetase that catalyzes the specific glutaminylation of tRNA(Gln); N-terminal domain proposed to be involved in enzyme-tRNA interactions [Source:SGD;Acc:S000005694]	530	287	2491	2427	2563	2970	2777	2533
YOR226C	ISU2	protein_coding	Mitochondrial protein required for iron-sulfur protein synthesis; performs scaffolding function during Fe/S cluster assembly; involved in Fe-S cluster assembly for both mitochondrial and cytosolic proteins; protein abundance increases under DNA replication stress; ISU2 has a paralog, ISU1, that arose from the whole genome duplication; isu1 isu2 double mutant is inviable; human homolog ISCU implic…	33	22	158	190	90	131	218	190
YOL162W		protein_coding	Putative protein of unknown function; member of the Dal5p subfamily of the major facilitator family [Source:SGD;Acc:S000005522]	48	38	20	25	33	27	22	25
YOR334W	MRS2	protein_coding	Mitochondrial inner membrane Mg(2 ) channel; required for maintenance of intramitochondrial Mg(2 ) concentrations at the correct level to support splicing of group II introns; similar to bacterial CorA [Source:SGD;Acc:S000005861]	43	17	191	216	214	177	201	208
YOR241W	MET7	protein_coding	Folylpolyglutamate synthetase; catalyzes extension of the glutamate chains of the folate coenzymes, required for methionine synthesis and for maintenance of mitochondrial DNA; protein abundance increases in response to DNA replication stress [Source:SGD;Acc:S000005767]	242	136	825	751	759	803	799	779
tP(UGG)O2	SUF11	tRNA	Proline tRNA (tRNA-Pro), predicted by tRNAscan-SE analysis; target of K. lactis zymocin; can mutate to suppress 1 frameshift mutations in proline codons [Source:SGD;Acc:S000006688]	0	0	0	0	0	0	0	0
YOR245C	DGA1	protein_coding	Diacylglycerol acyltransferase; catalyzes the terminal step of triacylglycerol (TAG) formation, acylates diacylglycerol using acyl-CoA as an acyl donor; Lro1p and Dga1p can O-acylate ceramides; localized to lipid particles [Source:SGD;Acc:S000005771]	195	100	471	371	305	321	357	295
YOL009C	MDM12	protein_coding	Mitochondrial outer membrane protein, ERMES complex subunit; required for transmission of mitochondria to daughter cells; required for mitophagy; may influence import and assembly of outer membrane beta-barrel proteins; ERMES complex is often co-localized with peroxisomes and with concentrated areas of pyruvate dehydrogenase [Source:SGD;Acc:S000005369]	52	25	150	138	99	133	138	132
YOR153W	PDR5	protein_coding	Plasma membrane ATP-binding cassette (ABC) transporter; multidrug transporter actively regulated by Pdr1p; also involved in steroid transport, cation resistance, and cellular detoxification during exponential growth; PDR5 has a paralog, PDR15, that arose from the whole genome duplication [Source:SGD;Acc:S000005679]	1859	1318	3177	3517	2854	3568	3568	3923
YOR358W	HAP5	protein_coding	Subunit of the Hap2p/3p/4p/5p CCAAT-binding complex; complex is heme-activated and glucose repressed; complex is a transcriptional activator and global regulator of respiratory gene expression; required for assembly and DNA binding activity of the complex [Source:SGD;Acc:S000005885]	18	2	84	63	61	77	94	89
YOR335W-A		protein_coding	Dubious open reading frame; unlikely to encode a functional protein, based on available experimental and comparative sequence data; partially overlaps the verified gene ALA1/YOR335C [Source:SGD;Acc:S000028717]	1	0	2	1	3	4	0	3
YOR170W		protein_coding	Dubious open reading frame; unlikely to encode a functional protein, based on available experimental and comparative sequence data; partially overlaps the verified gene LCB4 [Source:SGD;Acc:S000005696]	2	0	3	3	2	5	0	0
YOR267C	HRK1	protein_coding	Protein kinase; implicated in activation of the plasma membrane H( )-ATPase Pma1p in response to glucose metabolism; plays a role in ion homeostasis; protein abundance increases in response to DNA replication stress [Source:SGD;Acc:S000005793]	109	72	202	270	161	316	203	246
YOR081C	TGL5	protein_coding	Bifunctional triacylglycerol lipase and LPA acyltransferase; lipid particle-localized triacylglycerol (TAG) lipase involved in triacylglycerol mobilization; catalyzes acylation of lysophosphatidic acid (LPA); potential Cdc28p substrate; TGL5 has a paralog, TGL4, that arose from the whole genome duplication [Source:SGD;Acc:S000005607]	52	25	244	341	167	217	208	290
YOL145C	CTR9	protein_coding	Component of the Paf1p complex involved in transcription elongation; binds to and modulates the activity of RNA polymerases I and II; required for expression of a subset of genes, including cyclin genes; involved in SER3 repression by helping to maintain SRG1 transcription-dependent nucleosome occupancy; contains TPR repeats [Source:SGD;Acc:S000005505]	434	209	1560	1350	1449	1530	1518	1212
YOL156W	HXT11	protein_coding	Hexose transporter; capable of transporting a broad range of substrates including: glucose, fructose, mannose and galactose; polyol transporter that supports the growth on and uptake of xylitol with low affinity when overexpressed in a strain deleted for hexose family members; nearly identical in sequence to Hxt9p; has similarity to major facilitator superfamily (MFS) transporters; involved in pl…	8	2	3	5	3	4	0	2
YOR322C	LDB19	protein_coding	Alpha-arrestin involved in ubiquitin-dependent endocytosis; regulates endocytosis of plasma membrane proteins by recruiting the ubiquitin ligase Rsp5p to its targets; involved in the basal internalization and turnover of alpha-factor receptor Ste2p; recruits ubiquitin ligase Rsp5p to Ste2p via its 2 PPXY motifs; inhibited by Npr1p-mediated phosphorylation, which affects translocation between the …	85	39	280	370	207	377	323	397
YOL044W	PEX15	protein_coding	Tail-anchored type II integral peroxisomal membrane protein; required for peroxisome biogenesis; cells lacking Pex15p mislocalize peroxisomal matrix proteins to cytosol; overexpression results in impaired peroxisome assembly [Source:SGD;Acc:S000005404]	61	24	198	162	162	138	126	128
YOR054C	VHS3	protein_coding	Negative regulatory subunit of protein phosphatase 1 Ppz1p; involved in coenzyme A biosynthesis; subunit of the phosphopantothenoylcysteine decarboxylase (PPCDC; Cab3p, Sis2p, Vhs3p) complex and the CoA-Synthesizing Protein Complex (CoA-SPC: Cab2p, Cab3p, Cab4p, Cab5p, Sis2p and Vhs3p) [Source:SGD;Acc:S000005580]	117	66	224	213	151	204	218	176
YOL031C	SIL1	protein_coding	Nucleotide exchange factor for the ER lumenal Hsp70 chaperone Kar2p; required for protein translocation into the endoplasmic reticulum (ER); homolog of Yarrowia lipolytica SLS1; GrpE-like protein [Source:SGD;Acc:S000005391]	150	76	467	505	408	404	446	526
YOR034C-A		protein_coding	Putative protein of unknown function; identified by expression profiling and mass spectrometry [Source:SGD;Acc:S000028856]	10	10	25	35	35	46	27	27
YOR306C	MCH5	protein_coding	Plasma membrane riboflavin transporter; facilitates the uptake of vitamin B2; required for FAD-dependent processes; sequence similarity to mammalian monocarboxylate permeases, however mutants are not deficient in monocarboxylate transport [Source:SGD;Acc:S000005833]	1034	772	709	645	822	900	606	546
YOR261C	RPN8	protein_coding	Essential non-ATPase regulatory subunit of the 26S proteasome; has similarity to the human p40 proteasomal subunit and to another S. cerevisiae regulatory subunit, Rpn11p [Source:SGD;Acc:S000005787]	1657	628	2609	2386	2070	2264	1754	1272
YOR293W	RPS10A	protein_coding	Protein component of the small (40S) ribosomal subunit; homologous to mammalian ribosomal protein S10, no bacterial homolog; RPS10A has a paralog, RPS10B, that arose from the whole genome duplication; mutations in the human homolog associated with Diamond-Blackfan anemia [Source:SGD;Acc:S000005819]	6111	3168	7755	7012	9996	11889	9303	8535
YOR062C		protein_coding	Protein of unknown function; similar to Reg1p; expression regulated by glucose and Rgt1p; GFP-fusion protein is induced in response to the DNA-damaging agent MMS; YOR062C has a paralog, YKR075C, that arose from the whole genome duplication [Source:SGD;Acc:S000005588]	35	11	88	91	51	66	66	90
YOR339C	UBC11	protein_coding	Ubiquitin-conjugating enzyme; most similar in sequence to Xenopus ubiquitin-conjugating enzyme E2-C, but not a true functional homolog of this E2; unlike E2-C, not required for the degradation of mitotic cyclin Clb2 [Source:SGD;Acc:S000005866]	16	5	12	9	11	22	11	4
YOR067C	ALG8	protein_coding	Glucosyl transferase; involved in N-linked glycosylation; adds glucose to the dolichol-linked oligosaccharide precursor prior to transfer to protein during lipid-linked oligosaccharide biosynthesis; similar to Alg6p; human homolog ALG8 can complement yeast null mutant [Source:SGD;Acc:S000005593]	94	76	630	568	468	507	554	509
YOR312C	RPL20B	protein_coding	Ribosomal 60S subunit protein L20B; homologous to mammalian ribosomal protein L18A, no bacterial homolog; RPL20B has a paralog, RPL20A, that arose from the whole genome duplication [Source:SGD;Acc:S000005839]	5599	2033	9597	9242	11290	12907	10974	9853
YOR094W	ARF3	protein_coding	Glucose-repressible ADP-ribosylation factor; GTPase of Ras superfamily involved in regulating cell polarity and invasive growth; localizes to dynamic spots at plasma membrane and modulates PtdIns(4,5)P2 levels to facilitate endocytosis; required for localization of endocytic protein Lsb5p to correct cortical site in cells; also has mRNA binding activity; homolog of mammalian Arf6 [Source:SGD;Acc:…	93	33	282	222	228	286	218	193
YOL135C	MED7	protein_coding	Subunit of the RNA polymerase II mediator complex; associates with core polymerase subunits to form the RNA polymerase II holoenzyme; essential for transcriptional regulation [Source:SGD;Acc:S000005495]	18	8	64	82	58	79	43	77
YOL105C	WSC3	protein_coding	Sensor-transducer of the stress-activated PKC1-MPK1 signaling pathway; involved in maintenance of cell wall integrity; involved in response to heat shock and other stressors; regulates 1,3-beta-glucan synthesis; WSC3 has a paralog, WSC2, that arose from the whole genome duplication [Source:SGD;Acc:S000005465]	69	44	81	86	83	110	88	95
YOR329W-A		protein_coding	Dubious open reading frame unlikely to encode a functional protein; identified by fungal homology and RT-PCR [Source:SGD;Acc:S000028585]	0	0	2	0	1	1	0	0
YOR197W	MCA1	protein_coding	Ca2 -dependent cysteine protease; may cleave specific substrates during the stress response; regulates apoptosis upon H2O2 treatment; required for clearance of insoluble protein aggregates during normal growth; implicated in cell cycle dynamics and lifespan extension; undergoes autocatalytic processing; similar to mammalian metacaspases, but exists as a monomer due to an extra pair of anti-parall…	257	137	789	840	679	928	770	852
YOL104C	NDJ1	protein_coding	Protein that regulates meiotic SPB cohesion and telomere clustering; localizes to both spindle pole bodies (SPBs) and telomeres; required for bouquet formation, effective homolog pairing, ordered cross-over distribution, sister chromatid cohesion at meiotic telomeres, chromosomal segregation and telomere-led rapid prophase movement [Source:SGD;Acc:S000005464]	32	18	61	86	72	89	77	87
YOR262W	GPN2	protein_coding	Putative GTPase with a role in biogenesis of RNA pol II and polIII; may be involved in assembly of RNA polymerases II and III and in their transport into the nucleus; contains a Gly-Pro-Asn motif in the G domain; similar to Npa3p and Gpn3p; highly conserved across species and homologous to human gene GPN2/ATPBD1B; required for establishment of sister chromatid cohesion [Source:SGD;Acc:S000005788]	113	57	260	209	235	301	214	212
YOR167C	RPS28A	protein_coding	Protein component of the small (40S) ribosomal subunit; has an extraribosomal function in regulation of RPS28B, in which Rps28Ap binds to a decapping complex via Edc3p, which then binds to RPS28B mRNA leading to its decapping and degradation; homologous to mammalian ribosomal protein S28, no bacterial homolog; RPS28A has a paralog, RPS28B, that arose from the whole genome duplication [Source:SGD;…	1866	638	3018	3076	2645	3785	2889	3944
YOL015W	IRC10	protein_coding	Protein of unknown function; subunit of the leading edge protein (LEP) complex (Ssp1-Ady3-Don1-Irc10) that forms a ring-like structure at the leading edge of the prospore membrane during meiosis II; null mutant displays increased levels of spontaneous Rad52p foci [Source:SGD;Acc:S000005375]	32	26	56	52	48	45	55	73
YOR161C	PNS1	protein_coding	Protein of unknown function; has similarity to Torpedo californica tCTL1p, which is postulated to be a choline transporter, neither null mutation nor overexpression affects choline transport [Source:SGD;Acc:S000005687]	75	40	135	179	92	99	72	98
YOR393W	ERR1	protein_coding	Putative phosphopyruvate hydratase [Source:SGD;Acc:S000005920]	0	0	0	0	0	0	0	0
YOR105W		protein_coding	Protein of unknown function; expressed at both mRNA and protein levels [Source:SGD;Acc:S000005631]	7	1	5	8	2	4	3	7
YOR210W	RPB10	protein_coding	RNA polymerase subunit ABC10-beta; common to RNA polymerases I, II, and III [Source:SGD;Acc:S000005736]	480	181	671	566	566	777	637	591
[truncated: 5,879 more rows]

## Sheet: 2. Cor_counts
gene	name	biotype	description	PPN2_KOH_r1	PPN2_KOH_r1	PPN2_YPD_r1	PPN2_YPD_r2	CRN_KOH_r1	CRN_KOH_r2	CRN_YPD_r1	CRN_YPD_r2
[truncated: 5,430 more rows]

## Sheet: 3. Diff
gene	name	biotype	description	CRN_KOH_vs_YPD_logFC	CRN_KOH_vs_YPD_FDR	PPN2_KOH_vs_YPD_logFC	PPN2_KOH_vs_YPD_FDR	PPN2_vs_CRN_YPD_logFC	PPN2_vs_CRN_YPD_FDR	PPN2_vs_CRN_KOH_logFC	PPN2_vs_CRN_KOH_FDR
[truncated: 5,430 more rows]

[truncated: 6 more sheets: 4. GOBP_PPN2vsCRN_YPD, 5. GOCC_PPN2vsCRN_YPD, 6. GOBP_KOH_CRN, 7.GOCC_KOH_CRN, 8.GOBP_KOH_PPN2, 9.GOCC_KOH_PPN2]
