# Supplementary material for: Ppn2 Polyphosphatase Improves the Ability of S. cerevisiae to Grow in Mild Alkaline Medium
Source: J Fungi (Basel). 2024 Nov 16;10(11):797. doi: 10.3390/jof10110797 (PMC11595888; doi:10.3390/jof10110797)
Supplement: Supplementary file 1 [file jof-10-00797-s001.zip › Table S2.xlsx]

## Sheet: Table S2
BY4741	Culture density, OD594
KOH mM	rep1	rep2	rep3	rep4	rep5	mean	std
0	0.776	0.765	0.737	0.785	0.747	0.762	0.0198997
40	0.67	0.671	0.674	0.639	0.66	0.6628	0.0143073
50	0.616	0.573	0.588	0.596	0.558	0.5862	0.0221179
60	0.445	0.431	0.497	0.442	0.408	0.4446	0.0327002
70	0.159	0.165	0.194	0.2	0.224	0.1884	0.0266702
75	0.137	0.14	0.164	0.201	0.226	0.1736	0.038914
80	0.123	0.126	0.147	0.186	0.189	0.1542	0.0317915
BY4741Δppn2	Culture density, OD594
KOH, mM	rep1	rep2	rep3	rep4	rep5	rep6	mean	std	ttest.vs.BY4741
0	-	0.825	0.853	0.917	0.812	0.863	0.854	0.0407922	0.00431011
40	0.676	0.699	0.651	0.749	0.742	0.815	0.722	0.0590999	0.0576531
50	0.382	0.382	0.417	0.419	0.417	0.439	0.409333	0.0227391	5.06043e-07
60	0.139	0.122	0.159	0.141	0.085	0.114	0.126667	0.0257734	1.95968e-07
70	0.099	0.062	0.106	0.033	0.072	0.025	0.0661667	0.0331989	8.18454e-05
75	0.079	0.04	0.081	0.06	0.079	0.02	0.0598333	0.0251509	0.00095624
80	0.064	0.057	0.064	0.056	0.062	0.057	0.06	0.00374166	0.00253654
CRN/PPN2	Culture density, OD594
KOH, mM	rep1	rep2	rep3	rep4	mean	stdev
0	0.584	0.603	0.579	0.573	0.58475	0.0129711
10	0.564	0.607	0.603	0.6	0.5935	0.0198746
20	0.575	0.584	0.588	0.537	0.571	0.0233095
25	0.576	0.557	0.57	0.526	0.55725	0.0222916
30	0.544	0.539	0.547	0.506	0.534	0.0189561
40	0.487	0.48	0.486	0.469	0.4805	0.0082664
50	0.295	0.301	0.272	0.222	0.2725	0.0359119
СRN	Culture density, OD594
KOH, mM	rep1	rep2	rep3	rep4	mean	stdev	ttest.vs.CRN/PPN2
0	0.598	0.599	0.571	0.594	0.5905	0.0131783	0.556875
10	0.583	0.624	0.602	0.606	0.60375	0.0168201	0.461825
20	0.49	0.562	0.565	0.546	0.54075	0.0348461	0.206026
25	0.464	0.496	0.497	0.5	0.48925	0.0169189	0.0034207
30	0.279	0.334	0.34	0.339	0.323	0.0294505	5.9354e-05
40	0.092	0.096	0.088	0.1	0.094	0.00516398	5.4586e-09
50	0.051	0.058	0.061	0.045	0.05375	0.00718215	0.000866961
